# Supplementary material for: Acceptability of the 8-case objective structured clinical examination of medical students in Korea using generalizability theory: a reliability study
Source: J Educ Eval Health Prof. 2022 Sep 8;19:26. doi: 10.3352/jeehp.2022.19.26 (PMC9705122; doi:10.3352/jeehp.2022.19.26)
Supplement: Supplementary file 1 [file jeehp-19-26-dataset1.xlsx]

## Sheet: July 12
		1_(19)(25)																				2_(18)(24)																			3_(19)(25)
no	교실	HT													PE				ED		교실	HT								PE							ED			교실	HT
		1	2	3	4	5	6	7	8	9	10	11	12	13	1	2	3	4	1	전체만족도		1	2	3	4	5	6	7	8	1	2	3	4	5	6	7	1	2	전체만족도		1	2	3	4	5	6	7	8	9
1	01.호흡곤란-Station1	1	1	1	1	1	0	0	0	1	1	0	1	1	0	1	0	0	0	2	02.설사-Station2	1	1	0	1	1	1	1	1	1	0	0	0	0	0	0	1	1	2	03.손떨림-Station3	1	0	1	1	1	1	1	1	1
2	01.호흡곤란-Station1	1	1	1	1	1	0	0	1	1	1	0	1	0	2	2	2	0	1	2	02.설사-Station2	1	1	1	1	1	1	1	0	1	1	0	1	2	2	1	0	1	2	03.손떨림-Station3	1	0	1	1	0	1	1	1	1
3	01.호흡곤란-Station1	1	1	1	1	0	0	1	1	1	1	1	1	1	1	1	2	2	0	3	02.설사-Station2	1	1	1	1	1	1	1	1	1	1	0	2	2	2	1	1	1	3	03.손떨림-Station3	1	1	1	1	1	1	1	1	1
4	01.호흡곤란-Station1	1	1	1	1	0	0	1	1	1	1	1	1	1	1	2	2	0	1	3	02.설사-Station2	1	1	1	1	1	1	1	1	1	2	2	2	0	0	0	1	0	3	03.손떨림-Station3	1	0	1	1	0	1	1	1	1
5	01.호흡곤란-Station1	1	1	1	1	0	0	1	0	1	0	0	1	1	2	1	2	1	0	2	02.설사-Station2	1	1	1	0	1	1	1	1	1	1	0	1	2	2	2	0	0	2	03.손떨림-Station3	1	0	1	1	1	1	1	1	1
6	01.호흡곤란-Station1	1	1	1	1	0	0	1	1	1	0	1	1	1	2	1	2	1	1	3	02.설사-Station2	1	1	1	1	0	1	1	1	1	2	2	2	2	2	2	1	0	3	03.손떨림-Station3	1	0	1	1	1	1	1	1	1
7	01.호흡곤란-Station1	1	1	1	0	0	0	1	0	1	1	1	1	0	2	1	2	2	1	3	02.설사-Station2	1	1	1	0	1	1	1	1	1	1	2	2	2	2	1	1	1	4	03.손떨림-Station3	1	0	1	1	0	1	0	1	1
8	01.호흡곤란-Station1	1	1	1	1	0	0	1	0	1	0	1	1	0	2	1	1	0	1	2	02.설사-Station2	1	0	0	1	1	1	1	1	1	1	1	2	0	2	1	1	1	2	03.손떨림-Station3	1	0	1	1	1	1	1	1	1
9	01.호흡곤란-Station1	1	1	1	1	0	0	1	1	1	0	1	1	0	2	1	2	2	1	3	02.설사-Station2	1	1	1	1	1	1	1	1	1	2	0	2	2	2	1	1	0	3	03.손떨림-Station3	1	1	1	1	1	1	0	1	1
10	01.호흡곤란-Station1	1	1	1	0	1	0	1	0	1	0	0	1	1	2	2	0	2	1	2	02.설사-Station2	1	1	1	0	1	1	1	1	1	2	1	2	0	0	0	1	1	2	03.손떨림-Station3	1	1	1	0	1	1	1	1	1
11	01.호흡곤란-Station1	1	1	0	1	0	0	0	0	1	0	0	1	0	2	2	0	2	1	1	02.설사-Station2	1	0	1	1	1	1	1	1	1	1	2	2	2	1	1	1	1	3	03.손떨림-Station3	1	0	1	1	1	1	1	1	1
12	01.호흡곤란-Station1	1	1	0	0	1	0	0	1	1	1	1	1	1	2	2	2	1	1	2	02.설사-Station2	1	0	1	1	1	1	1	1	0	1	2	1	2	2	1	0	0	2	03.손떨림-Station3	1	0	0	0	0	1	1	1	0
13	01.호흡곤란-Station1	1	1	1	1	1	0	1	0	0	0	0	1	0	0	2	2	2	1	2	02.설사-Station2	1	1	1	0	1	1	0	0	1	1	2	2	2	2	2	1	1	2	03.손떨림-Station3	1	0	0	0	1	1	0	1	1
14	01.호흡곤란-Station1	1	1	1	1	0	0	0	0	1	0	1	1	0	2	2	2	2	1	2	02.설사-Station2	1	1	1	1	1	0	1	1	0	2	2	1	0	1	1	0	0	2	03.손떨림-Station3	1	0	1	1	0	1	0	1	1
15	01.호흡곤란-Station1	1	1	1	0	1	0	1	0	1	1	1	1	1	2	2	0	0	0	2	02.설사-Station2	1	0	1	1	1	1	1	0	1	2	0	1	2	2	2	1	0	2	03.손떨림-Station3	1	1	1	1	1	1	1	1	0
16	01.호흡곤란-Station1	1	1	1	0	0	0	0	1	1	0	1	1	0	0	2	2	0	1	2	02.설사-Station2	1	1	1	0	1	1	1	1	1	1	2	2	0	0	0	1	0	2	03.손떨림-Station3	1	1	1	1	1	1	1	1	1
17	01.호흡곤란-Station1	1	1	1	1	1	0	0	1	1	0	1	1	1	0	1	2	0	0	2	02.설사-Station2	1	1	0	1	1	1	1	1	0	2	2	2	2	2	2	1	1	3	03.손떨림-Station3	1	0	1	0	1	1	1	1	1
18	01.호흡곤란-Station1	1	1	1	0	1	0	1	1	1	1	1	1	0	2	2	0	0	0	2	02.설사-Station2	1	1	1	1	1	1	1	1	1	2	2	2	2	2	0	0	0	3	03.손떨림-Station3	1	0	1	1	1	1	0	1	1
19	01.호흡곤란-Station1	1	1	1	1	1	0	0	1	1	1	0	1	1	1	1	2	0	1	2	02.설사-Station2	1	1	1	1	1	1	1	0	1	1	1	1	0	1	1	1	0	2	03.손떨림-Station3	1	0	1	1	1	1	1	1	1
20	01.호흡곤란-Station1	1	1	1	1	0	0	0	1	1	1	1	1	1	2	2	2	2	1	4	02.설사-Station2	1	0	0	1	1	1	1	1	0	2	2	2	0	2	1	1	0	2	03.손떨림-Station3	1	0	1	1	1	1	1	1	1
21	01.호흡곤란-Station1	1	1	1	0	0	0	0	1	1	1	0	1	0	2	2	0	0	1	2	02.설사-Station2	1	1	1	0	1	1	1	1	1	1	2	2	0	1	1	0	0	2	03.손떨림-Station3	1	1	1	1	0	0	0	1	1
22	01.호흡곤란-Station1	1	1	1	1	1	0	0	0	1	1	0	1	0	2	2	0	2	1	2	02.설사-Station2	1	1	0	1	1	1	1	0	1	2	2	1	2	2	1	1	0	3	03.손떨림-Station3	1	0	1	0	0	1	1	1	1
23	01.호흡곤란-Station1	1	1	1	1	0	0	0	0	1	1	1	1	1	2	2	2	0	0	3	02.설사-Station2	1	1	1	1	1	1	1	1	1	1	0	2	1	0	0	0	1	2	03.손떨림-Station3	1	0	1	1	1	1	1	1	1
24	01.호흡곤란-Station1	1	1	1	1	0	0	0	1	1	1	1	1	0	1	2	0	2	1	3	02.설사-Station2	1	1	1	1	1	0	1	0	1	2	2	2	1	2	2	1	1	3	03.손떨림-Station3	1	0	1	1	0	1	1	1	1
25	01.호흡곤란-Station1	1	1	1	1	1	0	1	1	1	1	1	1	1	2	2	2	0	1	3	02.설사-Station2	1	1	1	1	1	0	1	1	1	1	2	1	0	0	0	1	1	2	03.손떨림-Station3	1	0	1	1	1	1	1	1	1
26	01.호흡곤란-Station1	1	1	1	1	1	0	0	0	1	1	0	1	1	2	1	0	0	1	2	02.설사-Station2	1	1	0	0	1	1	0	0	1	2	2	2	2	1	1	0	1	2	03.손떨림-Station3	1	0	0	1	1	1	1	1	1
27	01.호흡곤란-Station1	1	1	1	0	0	0	0	0	0	0	0	1	1	2	1	0	0	0	1	02.설사-Station2	1	0	0	1	1	1	1	1	1	2	2	2	2	2	2	1	1	3	03.손떨림-Station3	1	0	1	1	1	1	1	1	1
28	01.호흡곤란-Station1	1	1	1	1	0	1	1	1	1	1	1	1	0	1	2	1	1	1	3	02.설사-Station2	1	1	1	1	1	1	1	1	1	1	2	2	1	0	0	1	0	3	03.손떨림-Station3	1	1	1	0	0	1	1	1	1
29	01.호흡곤란-Station1	1	1	1	0	0	0	0	1	0	0	0	1	0	2	1	1	1	1	2	02.설사-Station2	1	1	1	0	1	1	1	1	1	2	2	2	2	2	2	1	0	3	03.손떨림-Station3	1	0	0	1	1	1	1	1	1
30	01.호흡곤란-Station1	1	1	1	1	1	0	0	1	1	0	1	1	1	2	2	2	2	1	3	02.설사-Station2	1	1	0	1	1	1	1	1	1	2	2	2	2	1	1	1	0	3	03.손떨림-Station3	1	0	1	1	0	1	1	1	1
31	01.호흡곤란-Station1	1	1	1	1	0	0	0	0	1	1	0	1	0	0	1	0	2	0	2	02.설사-Station2	1	1	1	0	1	1	0	0	1	1	1	1	2	2	1	0	0	2	03.손떨림-Station3	1	0	1	1	1	1	1	1	1
32	01.호흡곤란-Station1	1	1	1	1	1	0	0	1	1	1	0	1	1	2	2	2	2	1	3	02.설사-Station2	1	1	0	1	1	1	1	0	0	1	2	2	0	1	1	0	1	2	03.손떨림-Station3	1	0	1	1	0	1	1	1	1
33	01.호흡곤란-Station1	1	1	1	0	1	0	0	1	1	0	0	1	1	2	2	2	0	1	3	02.설사-Station2	1	0	0	0	1	0	1	1	1	2	2	2	2	2	1	1	1	2	03.손떨림-Station3	1	0	1	1	0	1	0	1	1
34	01.호흡곤란-Station1	1	1	1	1	0	0	1	1	1	1	0	1	0	2	2	2	2	1	3	02.설사-Station2	1	1	0	1	1	1	1	1	1	2	2	1	1	2	1	1	1	2	03.손떨림-Station3	1	0	0	0	0	1	1	1	1
35	01.호흡곤란-Station1	1	0	1	0	0	0	1	0	1	1	0	1	1	2	1	0	0	0	1	02.설사-Station2	1	1	1	0	1	1	1	1	1	1	2	2	0	0	0	1	0	2	03.손떨림-Station3	1	0	1	1	1	1	1	1	1
36	01.호흡곤란-Station1	1	1	1	1	0	0	1	1	1	0	0	1	0	2	1	2	0	1	2	02.설사-Station2	1	1	0	1	1	1	1	1	1	2	2	2	1	1	2	1	1	3	03.손떨림-Station3	1	0	1	1	0	1	1	1	0
37	01.호흡곤란-Station1	1	0	1	1	1	0	1	0	1	0	0	1	1	2	1	1	2	1	2	02.설사-Station2	1	1	0	0	1	1	1	0	1	1	1	1	1	0	0	1	1	2	03.손떨림-Station3	1	0	1	1	1	1	1	1	1
38	01.호흡곤란-Station1	1	1	1	1	0	0	1	0	1	1	1	1	0	2	2	1	2	1	3	02.설사-Station2	1	1	0	1	1	1	1	1	0	2	2	2	2	2	1	1	1	3	03.손떨림-Station3	1	0	1	1	1	1	1	1	0
39	01.호흡곤란-Station1	1	1	1	1	1	0	0	0	1	1	0	1	1	2	2	2	2	1	4	02.설사-Station2	1	1	0	0	1	1	1	1	1	2	2	2	2	1	2	1	1	3	03.손떨림-Station3	1	0	1	0	0	0	0	1	1
40	01.호흡곤란-Station1	1	1	1	1	0	0	0	1	1	0	0	1	1	2	2	0	2	1	2	02.설사-Station2	1	1	1	1	1	1	1	1	1	1	2	2	0	0	0	1	1	2	03.손떨림-Station3	1	1	1	1	0	1	1	1	1
41	01.호흡곤란-Station1	1	1	1	1	0	0	1	1	1	1	0	1	1	2	1	0	0	0	2	02.설사-Station2	1	1	1	1	1	1	1	1	1	1	2	2	1	2	1	1	0	3	03.손떨림-Station3	1	0	1	1	0	1	1	1	1
42	01.호흡곤란-Station1	1	1	1	1	1	0	0	1	1	1	0	1	0	2	1	1	0	0	2	02.설사-Station2	1	1	0	1	1	1	1	1	1	0	0	0	0	0	0	1	1	1	03.손떨림-Station3	1	0	1	1	0	1	1	1	1
43	01.호흡곤란-Station1	1	1	1	1	1	0	0	0	0	0	0	1	1	2	2	1	2	1	2	02.설사-Station2	1	0	0	1	0	1	1	1	0	1	2	2	1	1	1	1	1	2	03.손떨림-Station3	1	0	1	1	1	1	1	1	1
44	01.호흡곤란-Station1	1	1	1	0	1	0	0	1	1	1	1	1	1	2	2	1	2	1	3	02.설사-Station2	1	0	0	0	1	1	1	1	1	1	2	1	2	2	1	1	1	3	03.손떨림-Station3	1	1	1	1	1	1	1	1	1
45	01.호흡곤란-Station1	1	1	1	1	1	0	1	0	1	1	1	1	1	2	2	0	2	1	4	02.설사-Station2	1	1	1	1	1	1	1	0	1	1	2	2	2	2	2	0	1	3	03.손떨림-Station3	1	1	0	1	1	1	1	1	1
46	01.호흡곤란-Station1	1	1	1	1	0	0	1	0	1	0	1	1	1	2	1	2	2	0	3	02.설사-Station2	1	1	1	1	1	1	1	1	1	2	2	2	0	2	2	1	1	3	03.손떨림-Station3	1	1	0	0	0	1	1	1	1
47	01.호흡곤란-Station1	1	1	1	1	1	0	0	1	1	1	0	1	1	2	2	0	2	0	3	02.설사-Station2	1	1	1	1	1	1	0	0	1	0	0	2	2	2	2	1	0	2	03.손떨림-Station3	1	1	1	1	1	1	1	1	1
48	01.호흡곤란-Station1	1	1	1	0	0	0	0	1	1	1	0	1	0	2	2	2	2	1	3	02.설사-Station2	1	1	1	1	1	1	1	0	1	2	2	2	2	2	1	1	0	4	03.손떨림-Station3	1	1	1	1	1	1	1	1	1
49	01.호흡곤란-Station1	1	1	1	0	1	0	0	1	1	1	1	1	1	2	2	0	2	0	2	02.설사-Station2	1	1	1	1	1	0	1	1	1	1	2	2	2	1	1	1	1	3	03.손떨림-Station3	1	1	1	1	1	1	1	1	1
50	01.호흡곤란-Station1	1	1	1	1	0	1	0	0	1	0	1	1	1	2	2	0	0	1	2	02.설사-Station2	1	1	0	1	1	1	1	1	1	1	2	2	2	1	1	1	1	3	03.손떨림-Station3	1	0	1	1	1	1	1	1	1
51	01.호흡곤란-Station1	1	1	1	0	0	0	1	0	1	0	1	1	0	2	2	2	2	1	3	02.설사-Station2	1	1	1	1	1	1	1	1	1	2	2	2	2	1	1	1	0	3	03.손떨림-Station3	1	1	1	1	1	1	1	1	1
52	01.호흡곤란-Station1	1	1	1	1	1	0	0	1	1	1	1	1	1	2	2	1	2	0	3	02.설사-Station2	1	1	0	1	1	1	1	1	1	2	2	2	2	2	1	1	0	2	03.손떨림-Station3	1	1	1	1	1	1	1	1	1
53	01.호흡곤란-Station1	1	1	1	0	1	0	1	1	1	0	1	1	0	2	2	1	2	0	2	02.설사-Station2	1	1	1	0	1	1	1	1	1	1	2	2	0	0	0	1	1	3	03.손떨림-Station3	1	1	1	1	1	1	1	1	1
54	01.호흡곤란-Station1	1	1	1	1	1	0	1	0	1	1	1	1	1	2	2	1	2	1	3	02.설사-Station2	1	1	0	1	1	1	1	1	1	1	2	2	2	1	2	1	1	4	03.손떨림-Station3	1	1	1	0	1	1	1	1	1
55	01.호흡곤란-Station1	1	1	1	0	0	0	0	0	1	1	1	1	1	2	2	0	0	0	2	02.설사-Station2	1	1	0	1	0	1	1	1	1	2	2	2	2	2	1	1	1	3	03.손떨림-Station3	1	1	1	1	1	1	1	1	1
56	01.호흡곤란-Station1	1	1	1	1	1	1	0	1	1	1	1	1	0	2	2	2	0	0	3	02.설사-Station2	1	1	0	1	1	1	1	1	1	0	2	2	2	2	0	0	0	2	03.손떨림-Station3	1	1	1	1	1	1	1	1	1
57	01.호흡곤란-Station1	1	1	0	0	0	0	0	1	1	1	1	1	0	2	2	2	0	1	2	02.설사-Station2	1	1	1	1	1	1	1	1	1	1	2	2	2	2	1	1	1	4	03.손떨림-Station3	1	1	1	1	1	1	1	1	1
58	01.호흡곤란-Station1	1	1	1	0	0	0	0	1	1	1	1	1	0	2	2	1	2	1	2	02.설사-Station2	1	1	0	1	1	1	1	1	1	2	2	1	2	1	2	1	0	2	03.손떨림-Station3	1	0	1	1	1	1	1	1	1
59	01.호흡곤란-Station1	1	1	1	1	0	0	1	1	1	0	0	1	0	2	2	2	0	1	2	02.설사-Station2	1	1	0	1	1	1	1	1	1	2	2	2	2	1	2	1	1	3	03.손떨림-Station3	1	0	1	1	1	1	1	1	1
60	01.호흡곤란-Station1	1	1	0	0	1	0	0	1	1	0	0	1	1	2	2	2	0	1	2	02.설사-Station2	1	1	0	1	1	1	1	1	1	1	2	2	2	2	1	1	1	3	03.손떨림-Station3	1	0	1	0	1	1	1	1	1
61	01.호흡곤란-Station1	1	1	1	1	0	0	1	0	1	1	1	1	0	2	2	2	0	1	3	02.설사-Station2	1	1	0	1	1	1	1	0	1	2	2	2	2	2	2	1	1	4	03.손떨림-Station3	1	0	1	1	1	1	1	1	1
62	01.호흡곤란-Station1	1	1	1	1	1	0	0	1	1	0	0	1	0	0	2	1	0	0	2	02.설사-Station2	1	1	1	1	1	1	1	0	1	2	1	2	1	1	1	1	0	2	03.손떨림-Station3	1	0	1	1	1	1	0	1	1
63	01.호흡곤란-Station1	1	1	1	1	0	0	0	0	1	0	0	1	1	0	1	0	0	0	1	02.설사-Station2	1	0	0	0	1	1	1	1	0	2	0	1	2	2	2	1	0	2	03.손떨림-Station3	1	0	1	0	1	1	1	1	1
64	01.호흡곤란-Station1	1	1	1	1	1	1	1	0	1	1	0	1	0	2	1	2	1	1	3	02.설사-Station2	1	1	0	1	1	1	1	1	1	2	2	2	2	2	2	1	1	4	03.손떨림-Station3	1	0	0	1	1	1	1	1	1
65	01.호흡곤란-Station1	1	1	1	1	1	0	0	0	1	1	1	1	1	2	2	2	2	0	3	02.설사-Station2	1	1	0	1	1	1	1	1	0	2	2	2	2	1	2	0	1	4	03.손떨림-Station3	1	0	1	1	0	1	1	1	1
66	01.호흡곤란-Station1	1	1	1	1	0	0	0	1	1	0	1	1	0	2	1	1	1	0	1	02.설사-Station2	1	1	0	1	1	1	1	1	1	2	2	2	2	1	1	1	0	3	03.손떨림-Station3	1	1	1	1	1	1	1	1	1
67	01.호흡곤란-Station1	0	1	0	1	0	0	1	1	1	1	1	1	0	1	1	2	1	1	2	02.설사-Station2	1	1	1	0	1	0	1	1	1	1	2	2	2	2	2	1	0	3	03.손떨림-Station3	1	1	1	1	0	1	0	1	1
68	01.호흡곤란-Station1	1	1	1	1	1	0	1	0	1	1	1	0	0	1	1	1	2	0	2	02.설사-Station2	1	1	1	1	1	1	1	1	1	2	2	2	2	2	2	1	1	4	03.손떨림-Station3	1	0	1	0	1	1	1	1	1
69	01.호흡곤란-Station1	1	1	1	1	0	0	1	1	1	0	1	1	0	2	1	2	2	0	3	02.설사-Station2	1	1	0	1	1	0	1	1	1	1	2	1	2	2	1	1	0	3	03.손떨림-Station3	1	1	1	1	0	1	1	1	0
70	01.호흡곤란-Station1	1	1	1	1	1	0	1	0	1	1	1	1	0	2	2	0	1	0	2	02.설사-Station2	1	1	0	1	1	1	1	0	0	2	2	1	2	1	1	1	0	3	03.손떨림-Station3	1	0	1	1	1	1	1	1	1
71	01.호흡곤란-Station1	1	1	1	1	1	0	0	0	1	1	1	1	0	1	1	1	2	0	2	02.설사-Station2	1	1	0	1	1	1	1	0	1	2	2	2	0	1	1	0	0	2	03.손떨림-Station3	1	0	1	1	0	1	1	1	1
72	01.호흡곤란-Station1	1	1	1	1	1	0	1	0	1	1	0	1	0	2	2	2	2	1	4	02.설사-Station2	1	1	0	1	1	1	1	1	1	1	2	2	2	2	2	0	1	3	03.손떨림-Station3	1	1	1	0	0	1	1	1	1
73	01.호흡곤란-Station1	1	1	1	1	1	0	0	1	1	0	1	1	1	2	2	2	2	1	4	02.설사-Station2	1	1	0	1	1	1	1	1	0	2	2	2	2	1	1	0	0	2	03.손떨림-Station3	1	0	1	1	1	1	1	1	0
74	01.호흡곤란-Station1	1	1	1	1	1	0	0	1	1	1	1	1	0	2	2	0	2	1	3	02.설사-Station2	1	0	0	0	1	1	1	1	1	1	0	1	1	2	0	1	0	2	03.손떨림-Station3	1	0	0	1	1	1	1	1	1
75	01.호흡곤란-Station1	1	1	1	1	1	0	0	1	1	0	1	1	0	2	2	2	2	1	4	02.설사-Station2	1	1	1	1	1	1	1	1	1	2	2	2	0	1	1	0	1	3	03.손떨림-Station3	1	0	1	0	1	1	1	1	1
76	01.호흡곤란-Station1	1	1	1	1	1	0	1	0	1	1	1	1	1	2	1	1	2	1	3	02.설사-Station2	1	1	1	1	1	1	1	1	1	2	2	2	2	2	1	1	0	3	03.손떨림-Station3	1	1	1	1	0	1	1	1	1
77	01.호흡곤란-Station1	1	1	1	1	1	0	0	1	1	0	0	1	1	2	2	2	2	1	4	02.설사-Station2	1	0	0	1	1	0	1	1	1	2	2	2	2	2	1	0	1	2	03.손떨림-Station3	1	0	1	1	1	1	0	1	1
78	01.호흡곤란-Station1	1	1	1	1	1	0	0	1	1	0	1	1	0	2	1	2	2	0	2	02.설사-Station2	1	1	1	1	1	1	1	0	1	2	1	2	0	0	0	1	0	3	03.손떨림-Station3	1	1	1	1	1	1	1	1	1
79	01.호흡곤란-Station1	1	1	1	1	0	0	1	0	1	0	1	1	0	2	2	1	2	1	3	02.설사-Station2	1	1	1	1	1	1	1	1	1	1	2	2	2	2	1	1	1	3	03.손떨림-Station3	1	0	1	1	1	1	1	1	1
80	01.호흡곤란-Station1	1	1	1	1	1	0	0	0	1	0	1	1	0	2	2	0	2	1	3	02.설사-Station2	1	1	1	1	1	1	1	1	1	0	2	1	2	1	1	0	1	2	03.손떨림-Station3	1	0	0	0	0	1	1	1	0
81	01.호흡곤란-Station1	1	1	1	1	0	0	0	1	1	1	0	1	1	1	1	0	0	1	2	02.설사-Station2	1	1	1	1	1	0	1	1	1	1	2	2	2	1	1	1	1	3	03.손떨림-Station3	1	0	1	0	1	1	1	1	1
82	01.호흡곤란-Station1	1	1	1	1	1	0	1	1	1	1	1	1	1	2	1	2	0	0	2	02.설사-Station2	1	1	1	1	1	1	1	1	1	2	2	1	2	1	0	0	0	3	03.손떨림-Station3	1	1	1	1	0	1	1	0	1
83	01.호흡곤란-Station1	1	1	1	1	1	0	0	1	1	0	1	1	1	2	2	2	2	1	3	02.설사-Station2	1	0	0	1	1	1	1	1	1	1	2	2	2	2	2	1	1	3	03.손떨림-Station3	1	0	1	0	1	1	1	1	1
84	01.호흡곤란-Station1	1	1	1	1	1	0	1	1	1	1	0	1	1	2	2	1	2	1	4	02.설사-Station2	1	1	1	0	1	0	1	1	1	2	2	2	2	2	2	1	1	3	03.손떨림-Station3	1	1	1	1	1	1	1	1	1
85	01.호흡곤란-Station1	1	1	1	0	0	0	1	0	1	0	1	1	0	2	2	2	0	1	3	02.설사-Station2	1	1	1	1	1	1	1	0	0	1	1	1	2	2	1	1	1	3	03.손떨림-Station3	1	0	1	0	1	1	1	1	1
86	01.호흡곤란-Station1	1	1	1	1	0	0	1	1	1	1	0	1	0	2	1	2	2	1	3	02.설사-Station2	1	1	0	1	1	1	1	1	1	2	2	2	2	2	2	1	1	3	03.손떨림-Station3	1	0	1	1	1	1	1	1	1
87	01.호흡곤란-Station1	1	1	1	0	0	0	1	1	1	1	0	1	1	0	1	0	2	1	2	02.설사-Station2	1	1	1	1	1	1	1	1	1	1	2	2	2	1	1	1	0	3	03.손떨림-Station3	1	0	1	1	1	1	1	1	1
88	01.호흡곤란-Station1	1	1	1	0	0	0	1	0	1	0	1	1	1	1	1	0	0	1	2	02.설사-Station2	1	1	0	1	1	1	1	0	1	1	2	1	2	2	1	1	1	3	03.손떨림-Station3	1	1	1	0	1	1	1	1	1
89	01.호흡곤란-Station1	1	1	1	1	0	0	0	1	1	1	1	1	1	1	1	2	2	1	3	02.설사-Station2	1	1	1	1	1	1	1	1	1	0	0	0	2	2	2	1	1	2	03.손떨림-Station3	1	0	1	1	0	1	1	1	0
90	01.호흡곤란-Station1	1	1	1	0	1	0	0	0	1	0	1	1	0	2	1	1	2	1	3	02.설사-Station2	1	1	1	1	1	1	1	0	1	1	2	1	2	1	2	1	0	2	03.손떨림-Station3	1	0	1	1	0	1	1	1	1
91	01.호흡곤란-Station1	1	1	1	1	1	0	0	0	1	1	1	1	1	2	1	1	0	1	3	02.설사-Station2	1	1	0	1	1	1	1	1	1	1	2	2	2	2	2	0	0	3	03.손떨림-Station3	1	0	1	0	1	1	1	1	1
92	01.호흡곤란-Station1	1	1	0	1	1	0	1	1	1	1	1	1	1	2	2	2	2	1	4	02.설사-Station2	1	1	1	1	1	1	1	0	1	1	2	2	2	2	1	1	1	3	03.손떨림-Station3	1	1	1	1	1	1	1	1	1
93	01.호흡곤란-Station1	1	1	1	1	0	0	0	1	1	1	0	1	1	2	1	2	0	0	2	02.설사-Station2	1	0	0	0	1	1	1	1	1	1	2	2	2	2	1	1	1	3	03.손떨림-Station3	1	0	0	1	1	1	1	1	1
94	01.호흡곤란-Station1	1	1	1	1	1	0	1	0	1	1	1	1	0	2	2	1	0	1	3	02.설사-Station2	1	1	1	0	1	1	1	1	1	1	2	2	2	2	2	0	1	3	03.손떨림-Station3	1	0	1	1	1	1	1	1	1
95	01.호흡곤란-Station1	1	1	1	1	1	0	0	1	1	1	1	1	0	2	2	1	2	1	3	02.설사-Station2	1	1	1	0	0	1	1	1	1	1	2	2	0	2	2	1	1	3	03.손떨림-Station3	1	0	1	0	1	1	1	1	0
96	01.호흡곤란-Station1	1	1	1	1	1	0	1	1	1	1	1	1	0	2	2	2	0	1	3	02.설사-Station2	1	1	1	1	1	1	1	1	1	1	2	2	2	2	1	1	0	3	03.손떨림-Station3	1	1	1	1	1	1	1	0	1
97	01.호흡곤란-Station1	1	1	1	0	1	0	1	1	1	1	1	1	1	0	2	2	2	0	4	02.설사-Station2	1	1	1	1	1	1	0	0	1	2	2	2	2	2	2	0	1	2	03.손떨림-Station3	1	0	1	0	0	1	1	1	1
98	01.호흡곤란-Station1	1	1	1	1	0	0	0	1	1	1	0	1	1	2	1	0	2	1	2	02.설사-Station2	1	1	1	0	1	1	1	1	1	2	2	2	0	0	0	1	1	2	03.손떨림-Station3	1	1	1	1	1	1	1	1	1
99	01.호흡곤란-Station1	1	1	1	1	1	0	0	1	1	1	0	1	1	1	1	0	2	0	2	02.설사-Station2	1	1	1	0	1	1	1	1	1	1	2	2	0	0	0	1	0	3	03.손떨림-Station3	1	1	1	1	1	1	1	1	1
100	01.호흡곤란-Station1	1	0	1	1	1	0	0	1	1	0	1	1	1	2	1	2	2	0	3	02.설사-Station2	1	1	0	1	1	1	1	1	1	1	2	2	2	2	2	0	0	2	03.손떨림-Station3	1	1	1	1	0	1	0	1	1
101	01.호흡곤란-Station1	1	1	1	1	1	0	1	1	1	1	1	1	1	2	1	2	0	1	3	02.설사-Station2	1	1	0	0	1	1	1	1	1	0	0	0	2	2	1	0	0	2	03.손떨림-Station3	1	1	1	1	1	1	1	1	1
102	01.호흡곤란-Station1	1	1	1	0	0	0	1	1	1	0	1	1	0	2	1	1	2	1	2	02.설사-Station2	1	1	0	0	1	1	1	1	1	2	2	2	1	1	2	1	1	3	03.손떨림-Station3	1	1	1	1	1	1	1	1	1
103	01.호흡곤란-Station1	1	1	1	1	1	0	0	1	1	1	1	1	0	2	1	0	0	1	2	02.설사-Station2	1	1	1	1	1	0	1	1	0	2	2	1	2	2	2	1	1	4	03.손떨림-Station3	1	0	1	1	1	1	1	1	1
104	01.호흡곤란-Station1	1	1	1	1	0	0	0	1	1	0	0	1	1	2	1	0	1	0	2	02.설사-Station2	1	1	0	1	1	1	1	0	1	2	2	2	0	2	1	0	1	2	03.손떨림-Station3	1	1	1	1	1	1	1	1	1
105	01.호흡곤란-Station1	1	1	1	1	1	0	1	0	1	0	1	1	1	2	2	0	2	1	3	02.설사-Station2	1	1	1	1	1	1	1	1	1	0	0	1	2	1	1	1	1	2	03.손떨림-Station3	1	0	1	0	0	1	1	1	1
106	01.호흡곤란-Station1	1	1	1	1	0	0	0	0	0	0	0	1	0	2	2	0	2	1	2	02.설사-Station2	1	1	0	1	1	1	1	1	1	1	0	1	2	2	2	0	0	2	03.손떨림-Station3	1	0	1	0	1	0	0	1	1
107	01.호흡곤란-Station1	1	0	1	1	1	0	0	1	1	0	1	1	0	2	1	2	2	0	1	02.설사-Station2	1	1	1	1	1	1	1	1	1	2	2	2	0	0	0	0	0	2	03.손떨림-Station3	1	1	1	1	1	1	1	0	1
108	01.호흡곤란-Station1	1	1	1	0	1	0	1	0	1	0	1	1	1	1	1	0	2	1	2	02.설사-Station2	1	1	1	1	1	1	1	1	1	1	2	1	2	1	0	1	0	3	03.손떨림-Station3	1	1	1	1	0	1	1	1	1
109	01.호흡곤란-Station1	1	1	1	1	0	0	0	0	0	0	0	1	0	2	1	1	2	0	1	02.설사-Station2	1	1	1	0	1	1	1	0	1	2	2	1	0	0	0	1	0	2	03.손떨림-Station3	1	0	1	1	1	1	1	0	1
110	01.호흡곤란-Station1	1	1	1	0	0	1	1	1	1	0	0	1	1	0	2	1	2	0	2	02.설사-Station2	1	1	0	1	0	1	0	0	1	2	0	1	2	2	1	1	1	2	03.손떨림-Station3	1	0	0	0	1	1	1	1	1
111	01.호흡곤란-Station1	1	1	1	1	1	0	1	0	1	1	0	1	0	2	2	0	2	1	2	02.설사-Station2	1	1	0	1	1	1	1	1	1	1	2	2	1	1	1	0	0	2	03.손떨림-Station3	1	0	1	1	0	1	1	1	1
[truncated: 144 more columns]

## Sheet: July 13
			1_(19)(25)																				2_(23)(29)																								3_(16)(22)
no	Cycle	교실	HT													PE				ED		교실	HT																PE				ED			교실	HT
			1	2	3	4	5	6	7	8	9	10	11	12	13	1	2	3	4	1	전체만족도		1	2	3	4	5	6	7	8	9	10	11	12	13	14	15	16	1	2	3	4	1	2	전체만족도		1	2	3
1		01.호흡곤란-Station1	1	1	1	1	0	1	1	1	1	0	0	1	1	2	1	2	0	1	3	02.황달-Station2	1	1	1	1	1	0	1	0	1	1	1	1	0	1	1	1	2	0	2	2	0	1	3	03.유방통-Station3	1	1	1
2		01.호흡곤란-Station1	1	1	1	1	1	0	0	1	1	1	0	1	1	1	2	1	2	1	3	02.황달-Station2	1	1	1	1	1	1	1	1	1	1	1	1	1	0	0	1	1	1	2	1	1	0	3	03.유방통-Station3	1	1	1
3		01.호흡곤란-Station1	1	1	1	1	0	0	1	1	1	0	1	1	1	2	2	2	2	1	4	02.황달-Station2	1	1	0	1	1	1	1	1	1	1	1	1	1	1	1	1	2	0	2	2	1	1	3	03.유방통-Station3	1	1	1
4		01.호흡곤란-Station1	1	1	1	1	1	0	0	1	1	0	0	1	0	2	2	2	2	1	3	02.황달-Station2	1	0	0	0	0	1	1	0	0	1	1	1	1	1	0	1	2	2	1	2	1	1	3	03.유방통-Station3	1	0	1
5		01.호흡곤란-Station1	1	1	1	1	1	0	1	0	1	1	0	1	1	2	2	2	2	1	4	02.황달-Station2	1	1	1	1	1	1	1	1	0	1	1	1	1	1	0	0	2	1	2	2	1	1	3	03.유방통-Station3	1	1	1
6		01.호흡곤란-Station1	1	1	1	1	1	0	1	0	1	1	0	1	0	2	2	2	2	0	3	02.황달-Station2	1	0	1	1	0	1	1	1	0	1	1	1	0	1	0	0	2	2	1	1	1	1	3	03.유방통-Station3	1	1	1
7		01.호흡곤란-Station1	1	1	1	1	0	0	1	0	1	0	1	1	1	1	2	2	2	1	3	02.황달-Station2	1	0	0	1	1	1	1	0	0	1	1	0	0	1	0	1	2	0	1	2	1	1	2	03.유방통-Station3	1	1	1
8		01.호흡곤란-Station1	1	1	1	1	0	0	0	1	1	0	0	1	1	2	2	2	2	1	4	02.황달-Station2	1	1	1	1	1	1	1	1	0	1	1	1	1	0	0	1	2	0	2	2	1	0	4	03.유방통-Station3	1	1	1
9		01.호흡곤란-Station1	1	1	1	1	1	0	0	1	1	1	0	1	0	1	1	1	2	1	2	02.황달-Station2	1	1	0	0	1	1	1	1	1	1	1	0	0	1	0	1	2	0	1	2	1	1	3	03.유방통-Station3	0	1	0
10		01.호흡곤란-Station1	1	1	1	1	1	0	0	0	1	1	0	1	1	2	2	2	2	1	4	02.황달-Station2	1	1	1	0	1	1	1	1	0	1	1	0	0	1	1	1	2	2	2	2	1	1	3	03.유방통-Station3	1	1	1
11		01.호흡곤란-Station1	1	1	1	1	1	0	1	1	1	1	0	1	0	2	2	2	2	1	3	02.황달-Station2	1	1	1	0	1	0	0	0	1	1	1	1	0	1	0	1	2	0	1	1	1	1	3	03.유방통-Station3	1	1	1
12		01.호흡곤란-Station1	1	1	1	1	1	0	0	0	1	1	0	0	1	1	1	1	0	0	2	02.황달-Station2	1	1	0	0	1	1	1	1	1	1	0	1	1	1	0	1	2	0	2	2	1	1	3	03.유방통-Station3	1	1	1
13		01.호흡곤란-Station1	1	1	1	1	0	0	0	0	1	1	0	1	1	1	1	1	0	1	2	02.황달-Station2	1	0	0	0	0	1	1	1	1	1	1	0	0	0	0	1	2	0	1	1	0	0	1	03.유방통-Station3	0	1	0
14		01.호흡곤란-Station1	1	1	1	0	1	0	0	0	1	0	0	1	1	2	2	2	2	1	3	02.황달-Station2	1	1	1	0	0	1	1	1	0	1	1	1	1	0	0	1	2	0	2	1	1	0	2	03.유방통-Station3	1	1	1
15		01.호흡곤란-Station1	1	1	1	1	1	0	1	1	1	1	0	1	1	2	2	0	0	1	3	02.황달-Station2	1	1	1	1	1	1	1	1	0	1	1	1	0	1	0	1	1	0	2	0	1	1	2	03.유방통-Station3	1	1	1
16		01.호흡곤란-Station1	1	1	1	1	1	0	1	0	1	0	0	1	1	2	2	2	2	0	3	02.황달-Station2	1	0	0	1	1	1	1	1	0	1	1	1	1	1	0	0	2	2	2	2	1	1	3	03.유방통-Station3	1	1	1
17		01.호흡곤란-Station1	1	1	1	1	0	0	0	1	1	0	0	1	1	1	2	2	0	0	2	02.황달-Station2	1	1	0	0	1	1	1	1	1	1	1	1	0	1	0	1	1	0	1	1	1	0	2	03.유방통-Station3	1	1	1
18		01.호흡곤란-Station1	1	1	1	0	0	0	0	1	1	1	0	1	1	2	2	0	2	1	2	02.황달-Station2	1	1	0	0	1	1	1	1	1	1	1	0	0	1	0	1	2	2	1	1	1	0	2	03.유방통-Station3	1	1	1
19		01.호흡곤란-Station1	1	1	1	1	1	0	0	0	1	0	0	1	1	2	2	2	2	1	3	02.황달-Station2	1	0	1	0	0	1	1	1	1	1	1	0	1	1	0	0	2	0	2	1	1	1	2	03.유방통-Station3	1	1	1
20		01.호흡곤란-Station1	1	1	1	1	0	0	0	1	1	1	1	1	0	2	2	2	2	0	3	02.황달-Station2	1	0	0	0	1	1	0	0	1	1	1	0	1	1	0	0	2	0	2	2	1	1	3	03.유방통-Station3	1	1	1
21		01.호흡곤란-Station1	1	1	1	1	1	0	1	1	1	1	1	1	1	2	2	2	2	1	4	02.황달-Station2	1	0	1	0	1	1	1	1	1	1	0	1	0	1	0	0	1	0	2	2	1	0	3	03.유방통-Station3	1	1	1
22		01.호흡곤란-Station1	1	1	1	1	0	0	0	0	1	1	1	1	0	2	2	1	0	1	4	02.황달-Station2	1	1	0	0	1	1	1	1	0	1	1	0	1	0	0	1	1	2	2	1	1	0	3	03.유방통-Station3	1	1	0
23		01.호흡곤란-Station1	1	1	1	1	1	0	1	1	1	0	0	1	1	2	2	1	1	1	3	02.황달-Station2	1	0	0	0	1	1	1	1	1	1	1	1	1	1	0	0	2	1	2	2	1	1	3	03.유방통-Station3	1	1	0
24		01.호흡곤란-Station1	1	1	1	1	1	0	0	1	1	0	1	1	1	2	2	2	2	1	4	02.황달-Station2	1	1	1	1	1	1	1	0	0	1	1	0	1	1	0	0	1	0	2	2	1	0	3	03.유방통-Station3	1	1	0
25		01.호흡곤란-Station1	1	1	1	0	0	0	1	1	1	1	1	1	0	1	1	1	0	1	2	02.황달-Station2	1	1	0	0	1	1	1	1	1	1	1	0	1	1	0	0	1	0	1	1	1	1	2	03.유방통-Station3	0	1	1
26		01.호흡곤란-Station1	1	1	1	1	1	0	0	1	1	1	1	1	0	2	2	2	2	1	4	02.황달-Station2	1	0	1	1	1	1	1	0	0	0	1	1	0	1	0	0	1	2	2	2	1	1	2	03.유방통-Station3	1	1	0
27		01.호흡곤란-Station1	1	1	1	1	0	1	1	0	1	0	0	1	1	2	2	2	0	1	4	02.황달-Station2	1	1	1	1	1	1	1	1	0	1	1	0	1	1	1	0	2	2	1	1	0	1	3	03.유방통-Station3	1	1	1
28		01.호흡곤란-Station1	1	1	1	1	0	0	0	0	1	0	0	1	1	2	2	2	0	1	4	02.황달-Station2	1	0	1	1	1	1	1	1	1	1	1	0	0	1	0	1	2	2	2	2	1	1	3	03.유방통-Station3	1	1	1
29		01.호흡곤란-Station1	1	1	1	1	1	0	0	1	1	1	0	1	1	2	2	2	0	1	3	02.황달-Station2	1	1	0	0	1	0	1	1	1	1	1	1	1	1	0	1	2	2	1	1	0	1	3	03.유방통-Station3	1	1	1
30		01.호흡곤란-Station1	1	1	1	0	1	1	1	0	1	0	0	1	1	2	2	2	0	1	3	02.황달-Station2	1	1	1	0	1	1	1	1	1	1	1	1	1	1	0	1	2	2	2	1	1	1	4	03.유방통-Station3	1	1	0
31		01.호흡곤란-Station1	1	1	1	1	1	0	1	0	1	1	0	1	1	2	2	0	0	1	3	02.황달-Station2	1	1	1	1	1	1	1	1	1	1	1	1	1	1	0	1	2	0	1	2	1	1	3	03.유방통-Station3	1	0	1
32		01.호흡곤란-Station1	1	1	1	1	0	0	1	1	1	1	0	1	1	2	2	1	0	0	3	02.황달-Station2	1	1	1	0	1	1	1	0	0	1	1	0	1	0	0	0	2	2	1	1	0	0	2	03.유방통-Station3	1	0	1
33		01.호흡곤란-Station1	1	1	1	0	0	0	0	0	1	1	0	1	1	2	2	2	2	0	2	02.황달-Station2	1	1	1	1	1	1	1	1	1	1	1	0	1	0	1	1	2	0	2	2	1	0	3	03.유방통-Station3	1	0	1
34		01.호흡곤란-Station1	1	1	1	1	1	1	0	1	0	0	1	1	1	2	1	1	2	0	2	02.황달-Station2	1	1	0	1	0	1	1	1	0	1	0	1	1	1	0	1	1	1	1	1	1	1	3	03.유방통-Station3	1	1	1
35		01.호흡곤란-Station1	1	1	1	1	1	0	0	0	1	1	1	1	1	2	2	0	0	0	3	02.황달-Station2	1	1	0	0	0	1	1	1	1	1	1	1	1	0	0	1	2	0	2	2	0	0	3	03.유방통-Station3	1	1	1
36		01.호흡곤란-Station1	1	1	1	1	0	0	1	1	1	1	1	1	1	2	2	2	0	0	3	02.황달-Station2	1	0	1	1	1	1	1	1	1	1	1	0	1	1	0	1	1	0	1	1	1	1	3	03.유방통-Station3	1	1	1
37		01.호흡곤란-Station1	1	1	1	1	1	0	0	1	1	0	1	1	1	1	1	0	2	1	3	02.황달-Station2	1	1	1	1	1	1	1	1	0	1	1	1	1	1	0	0	2	2	2	1	1	0	3	03.유방통-Station3	1	1	0
38		01.호흡곤란-Station1	1	1	1	1	0	0	0	0	1	1	0	1	0	0	2	0	0	1	2	02.황달-Station2	1	1	1	0	1	1	1	1	1	0	1	0	0	1	0	1	1	2	2	1	1	1	2	03.유방통-Station3	1	1	0
39		01.호흡곤란-Station1	1	1	1	1	1	0	1	0	1	1	1	1	1	2	2	2	1	1	3	02.황달-Station2	1	1	0	1	1	1	1	1	0	1	1	1	0	1	0	0	1	0	1	1	1	0	2	03.유방통-Station3	1	0	0
40		01.호흡곤란-Station1	1	1	0	1	0	0	1	1	1	0	1	1	0	2	2	0	2	0	3	02.황달-Station2	1	1	0	1	1	1	1	1	0	1	1	1	1	1	0	0	1	2	0	1	1	1	2	03.유방통-Station3	1	1	1
41		01.호흡곤란-Station1	1	1	1	1	1	0	0	0	1	1	0	1	0	2	2	2	0	0	3	02.황달-Station2	1	1	0	1	0	1	1	1	0	1	1	0	1	0	0	0	2	1	2	1	0	0	2	03.유방통-Station3	1	1	1
42		01.호흡곤란-Station1	1	1	1	1	1	1	0	0	1	1	0	1	0	2	2	2	2	1	4	02.황달-Station2	1	1	1	0	1	1	1	1	0	1	0	0	0	1	0	0	2	2	2	2	1	1	2	03.유방통-Station3	1	1	1
43		01.호흡곤란-Station1	1	1	1	1	1	0	0	0	1	0	0	1	1	2	2	2	0	0	3	02.황달-Station2	1	1	1	1	1	1	1	1	0	1	1	0	1	1	0	0	1	0	2	1	1	1	4	03.유방통-Station3	1	1	1
44		01.호흡곤란-Station1	1	1	1	1	0	1	1	1	1	0	1	1	1	2	2	1	0	0	2	02.황달-Station2	1	1	0	1	1	1	1	1	1	1	1	1	1	1	0	0	2	0	0	1	1	0	3	03.유방통-Station3	1	1	1
45		01.호흡곤란-Station1	1	1	1	0	0	0	0	0	1	1	1	1	1	2	1	2	2	1	3	02.황달-Station2	1	0	1	0	1	1	1	1	1	1	1	1	1	1	0	1	2	0	2	2	1	1	3	03.유방통-Station3	1	1	1
46		01.호흡곤란-Station1	1	1	1	1	1	0	1	1	1	1	0	1	1	2	2	2	2	0	3	02.황달-Station2	1	1	0	1	1	1	1	0	0	1	1	0	0	0	1	0	2	1	2	2	0	0	2	03.유방통-Station3	1	1	1
47		01.호흡곤란-Station1	1	1	1	0	0	1	0	1	1	1	1	1	1	2	2	2	0	1	3	02.황달-Station2	1	1	0	0	1	1	1	1	1	1	1	0	1	1	0	0	2	0	0	2	1	1	3	03.유방통-Station3	1	1	1
48		01.호흡곤란-Station1	1	1	1	1	1	0	1	1	1	1	1	1	1	2	2	2	2	1	4	02.황달-Station2	1	1	1	1	1	1	0	1	1	1	1	0	0	1	0	1	2	0	2	2	1	1	3	03.유방통-Station3	1	1	1
49		01.호흡곤란-Station1	1	1	0	1	0	0	0	1	1	1	0	1	1	2	2	2	0	1	3	02.황달-Station2	1	0	0	1	1	1	1	1	0	1	1	0	0	1	0	1	1	0	0	1	0	0	2	03.유방통-Station3	1	1	1
50		01.호흡곤란-Station1	1	1	1	1	1	0	0	0	1	0	1	1	1	2	2	0	2	1	4	02.황달-Station2	1	0	1	0	1	1	1	1	0	1	1	1	1	1	0	0	2	2	2	2	1	0	3	03.유방통-Station3	1	1	1
51		01.호흡곤란-Station1	1	1	1	0	0	0	1	0	1	1	1	1	1	2	2	0	0	0	3	02.황달-Station2	1	1	0	1	1	1	1	1	1	1	1	1	0	1	0	1	2	1	1	1	1	1	3	03.유방통-Station3	1	1	1
52		01.호흡곤란-Station1	1	1	1	1	1	1	0	0	1	0	1	1	1	2	2	1	1	1	2	02.황달-Station2	1	0	0	1	1	1	1	1	1	1	1	0	0	0	0	1	2	0	1	1	1	0	2	03.유방통-Station3	0	1	1
53		01.호흡곤란-Station1	1	1	1	1	1	0	0	1	1	1	1	1	1	2	2	2	2	1	4	02.황달-Station2	1	0	1	1	1	1	1	0	1	1	1	1	1	1	1	0	2	0	2	2	1	1	3	03.유방통-Station3	1	1	1
54		01.호흡곤란-Station1	1	1	1	1	0	1	0	1	1	1	1	1	1	2	2	2	2	1	4	02.황달-Station2	1	1	1	1	1	1	1	1	0	1	1	0	0	1	0	1	2	1	2	2	1	1	3	03.유방통-Station3	1	1	1
55		01.호흡곤란-Station1	1	1	1	1	0	0	1	0	1	1	1	1	0	2	2	2	2	1	2	02.황달-Station2	1	1	0	1	1	1	1	1	1	1	1	1	0	0	0	1	1	2	2	2	1	0	2	03.유방통-Station3	1	1	0
56		01.호흡곤란-Station1	1	1	0	1	0	0	0	1	1	1	0	1	1	2	2	2	2	1	4	02.황달-Station2	1	0	0	0	0	1	1	1	1	1	1	0	0	1	0	1	2	0	2	2	0	1	2	03.유방통-Station3	1	1	1
57		01.호흡곤란-Station1	1	1	1	1	0	1	1	0	1	0	1	1	1	2	2	2	2	1	3	02.황달-Station2	1	1	1	1	1	1	1	1	1	1	1	1	1	1	0	1	2	0	2	2	1	1	4	03.유방통-Station3	1	1	0
58		01.호흡곤란-Station1	1	1	1	1	1	0	1	0	1	0	1	1	1	0	2	0	2	1	3	02.황달-Station2	1	1	1	1	1	1	1	0	0	1	1	0	0	1	0	1	1	0	2	2	1	1	2	03.유방통-Station3	1	1	1
59		01.호흡곤란-Station1	1	1	1	1	1	0	0	0	1	0	1	1	1	2	2	0	0	1	4	02.황달-Station2	1	0	1	0	1	1	1	1	1	1	1	1	1	1	0	0	2	2	2	1	1	1	3	03.유방통-Station3	1	1	1
60		01.호흡곤란-Station1	1	1	1	1	1	0	1	0	1	1	0	1	1	1	2	1	1	1	2	02.황달-Station2	1	1	1	1	0	1	1	1	0	1	1	0	0	0	0	1	2	0	1	1	1	0	2	03.유방통-Station3	1	1	1
61		01.호흡곤란-Station1	1	1	1	1	1	0	1	0	1	1	1	1	0	2	2	0	2	1	4	02.황달-Station2	1	1	1	1	1	1	1	0	0	1	1	0	0	1	0	1	1	0	2	1	1	1	3	03.유방통-Station3	1	1	1
62		01.호흡곤란-Station1	1	1	1	1	1	0	0	1	1	1	1	1	1	0	2	0	2	1	3	02.황달-Station2	1	1	1	1	1	1	1	1	1	1	1	1	1	0	0	1	1	1	2	1	0	0	2	03.유방통-Station3	1	1	1
63		01.호흡곤란-Station1	1	1	1	1	1	0	1	1	1	1	1	1	1	2	1	2	2	1	4	02.황달-Station2	1	1	1	1	1	1	1	1	1	1	1	0	0	0	1	0	2	2	2	1	1	0	2	03.유방통-Station3	1	1	1
64		01.호흡곤란-Station1	1	1	1	1	0	0	0	0	1	0	0	1	1	1	2	0	1	0	2	02.황달-Station2	1	1	1	0	1	1	1	1	0	1	1	1	0	1	0	1	2	0	2	1	1	0	2	03.유방통-Station3	0	1	0
65		01.호흡곤란-Station1	1	1	1	0	1	0	0	0	1	1	1	1	1	2	2	2	0	1	4	02.황달-Station2	1	1	0	0	1	1	1	1	0	1	1	1	0	0	0	1	2	0	2	2	1	0	2	03.유방통-Station3	1	1	1
66		01.호흡곤란-Station1	1	1	1	1	1	0	0	0	1	1	1	1	0	0	2	2	0	1	2	02.황달-Station2	1	0	1	0	1	1	1	0	0	1	1	0	0	0	0	1	1	0	2	1	1	0	2	03.유방통-Station3	1	1	1
67		01.호흡곤란-Station1	1	1	1	0	0	0	0	1	1	0	0	1	0	2	2	0	2	1	4	02.황달-Station2	1	0	1	0	1	1	1	1	0	1	1	0	1	0	0	0	1	0	2	1	1	0	2	03.유방통-Station3	1	1	1
68		01.호흡곤란-Station1	1	1	1	0	1	1	0	0	1	1	0	1	1	2	2	2	2	1	3	02.황달-Station2	1	0	1	0	1	1	1	1	0	1	1	0	1	1	0	0	2	0	2	1	1	1	3	03.유방통-Station3	1	1	1
69		01.호흡곤란-Station1	1	1	1	1	0	0	0	0	1	1	0	1	0	2	1	2	0	1	4	02.황달-Station2	1	1	1	0	1	0	1	0	1	0	1	0	0	1	0	1	2	0	2	2	1	1	2	03.유방통-Station3	0	1	1
70		01.호흡곤란-Station1	1	1	1	0	0	0	0	1	1	1	0	1	1	2	2	2	0	1	3	02.황달-Station2	1	1	1	1	1	1	1	1	1	1	1	1	1	1	0	1	2	0	2	2	1	1	3	03.유방통-Station3	1	1	1
71		01.호흡곤란-Station1	1	1	1	1	1	0	1	1	1	0	0	1	1	2	2	2	2	1	2	02.황달-Station2	1	1	1	0	1	1	1	1	1	1	1	0	1	1	0	0	1	2	2	2	1	1	3	03.유방통-Station3	1	1	1
72		01.호흡곤란-Station1	1	1	1	1	0	0	1	1	1	0	1	1	1	2	2	2	2	1	4	02.황달-Station2	1	1	1	1	1	1	1	1	0	1	1	1	0	1	0	1	2	2	2	2	1	1	4	03.유방통-Station3	1	1	1
73		01.호흡곤란-Station1	1	1	1	1	1	0	1	1	1	0	0	1	1	2	2	2	0	1	3	02.황달-Station2	1	0	1	1	1	1	1	1	0	1	1	1	1	1	0	1	2	0	2	2	1	1	4	03.유방통-Station3	1	1	1
74		01.호흡곤란-Station1	1	1	1	1	1	0	0	1	1	1	1	1	0	2	2	2	0	1	3	02.황달-Station2	1	1	1	1	1	1	1	1	1	1	1	1	0	1	1	0	2	0	1	1	1	1	3	03.유방통-Station3	0	1	1
75		01.호흡곤란-Station1	1	1	1	0	0	0	0	1	1	1	0	1	1	2	2	2	2	1	2	02.황달-Station2	1	1	0	0	1	1	1	1	1	1	1	1	1	1	0	1	1	0	2	2	1	1	4	03.유방통-Station3	1	1	0
76		01.호흡곤란-Station1	1	1	1	1	1	0	1	1	1	0	1	1	1	1	2	1	1	1	3	02.황달-Station2	1	1	1	1	1	1	1	1	1	1	1	0	1	1	0	1	1	2	2	2	1	1	4	03.유방통-Station3	1	1	0
77		01.호흡곤란-Station1	1	1	1	1	0	0	1	0	1	1	0	1	0	1	2	0	2	1	2	02.황달-Station2	1	1	1	1	1	1	1	1	0	1	1	1	0	1	0	1	1	2	0	2	0	1	3	03.유방통-Station3	1	1	1
78		01.호흡곤란-Station1	1	1	1	0	0	0	1	1	1	1	0	1	1	2	1	2	1	0	3	02.황달-Station2	1	1	1	1	1	1	1	1	0	1	1	1	0	1	0	1	2	0	2	1	0	1	3	03.유방통-Station3	1	1	1
79		01.호흡곤란-Station1	1	1	1	1	1	0	1	1	1	1	0	1	1	2	2	0	2	1	3	02.황달-Station2	1	1	1	1	0	1	1	1	1	1	1	0	0	1	1	1	2	0	0	1	1	1	3	03.유방통-Station3	1	1	1
80		01.호흡곤란-Station1	1	1	1	1	0	0	1	0	1	1	1	1	1	2	2	0	0	0	3	02.황달-Station2	1	1	0	0	0	1	1	1	1	1	1	0	0	1	0	1	2	0	2	2	0	1	2	03.유방통-Station3	1	1	1
81		01.호흡곤란-Station1	1	1	1	0	0	0	0	1	1	0	1	1	1	2	2	0	2	0	3	02.황달-Station2	1	1	1	1	1	1	1	1	1	1	1	1	1	1	0	0	2	0	2	2	1	1	3	03.유방통-Station3	1	1	1
82		01.호흡곤란-Station1	1	1	1	1	1	0	1	1	1	1	0	1	0	2	2	2	2	1	4	02.황달-Station2	1	1	1	0	1	0	0	1	1	1	1	1	0	1	0	1	2	1	2	2	1	1	2	03.유방통-Station3	1	1	1
83		01.호흡곤란-Station1	1	1	1	0	0	0	1	1	1	1	0	1	0	2	1	2	2	0	3	02.황달-Station2	1	0	1	1	1	1	1	0	0	1	1	1	0	1	0	0	2	2	2	2	1	1	3	03.유방통-Station3	1	1	1
84		01.호흡곤란-Station1	1	1	1	1	0	0	0	1	1	0	1	1	1	2	1	1	1	1	2	02.황달-Station2	1	1	1	1	1	1	1	1	0	1	1	1	0	1	0	1	2	2	2	2	1	1	3	03.유방통-Station3	1	1	1
85		01.호흡곤란-Station1	1	1	1	1	1	0	0	1	1	1	0	1	0	1	2	2	1	0	3	02.황달-Station2	1	1	1	1	1	1	1	1	0	1	1	1	1	1	0	1	1	2	2	1	1	1	3	03.유방통-Station3	1	1	0
86		01.호흡곤란-Station1	1	1	1	1	1	0	1	0	1	0	1	1	0	2	2	2	2	1	4	02.황달-Station2	1	1	1	0	1	1	1	1	0	1	1	1	1	1	0	0	2	0	2	2	1	1	3	03.유방통-Station3	1	1	1
87		01.호흡곤란-Station1	1	1	1	1	1	0	1	0	1	1	1	1	1	2	2	2	2	1	3	02.황달-Station2	1	1	1	1	1	1	1	1	1	1	1	1	1	1	0	0	2	1	2	2	1	1	4	03.유방통-Station3	1	1	1
88		01.호흡곤란-Station1	1	1	1	1	0	1	1	1	1	1	0	1	1	2	2	2	2	1	4	02.황달-Station2	1	1	1	1	1	1	1	1	1	1	1	1	1	1	1	0	2	0	2	2	1	1	3	03.유방통-Station3	1	1	1
89		01.호흡곤란-Station1	1	1	1	1	1	0	0	0	1	0	0	1	1	1	2	1	1	0	2	02.황달-Station2	1	1	0	0	1	1	1	1	0	1	1	1	1	1	0	0	1	0	1	2	1	1	3	03.유방통-Station3	0	1	1
90		01.호흡곤란-Station1	1	1	1	1	1	0	1	1	1	1	1	1	0	2	2	2	0	1	3	02.황달-Station2	1	1	1	1	1	1	1	0	0	1	1	1	1	1	0	0	2	0	2	2	1	1	2	03.유방통-Station3	1	0	1
91		01.호흡곤란-Station1	1	1	0	0	0	0	0	1	1	0	1	1	1	2	1	2	2	1	3	02.황달-Station2	1	0	1	0	1	1	1	1	0	1	1	0	0	0	0	1	1	1	2	1	1	0	1	03.유방통-Station3	1	1	1
92		01.호흡곤란-Station1	1	1	1	1	1	0	0	1	1	1	1	1	1	2	2	2	2	1	4	02.황달-Station2	1	1	0	1	1	1	1	1	0	1	1	1	1	1	1	0	2	2	2	2	1	0	3	03.유방통-Station3	1	1	1
93		01.호흡곤란-Station1	1	1	1	1	0	1	1	1	1	1	1	1	1	2	1	1	2	0	3	02.황달-Station2	1	0	0	0	1	1	1	0	0	1	1	0	1	1	0	0	2	0	2	2	1	1	3	03.유방통-Station3	1	1	0
94		01.호흡곤란-Station1	1	1	1	1	1	0	1	0	1	0	1	1	1	1	2	1	2	1	3	02.황달-Station2	1	0	1	1	0	1	1	1	0	1	0	1	1	1	0	1	2	0	2	2	1	1	3	03.유방통-Station3	1	1	0
95		01.호흡곤란-Station1	1	1	1	1	1	0	1	1	1	0	1	1	1	2	2	0	1	1	3	02.황달-Station2	1	1	1	0	0	1	1	1	1	1	1	1	1	1	1	1	2	0	2	2	1	1	4	03.유방통-Station3	0	1	1
96		01.호흡곤란-Station1	1	1	1	1	0	0	1	0	1	1	0	1	0	2	2	1	0	1	2	02.황달-Station2	1	0	1	1	1	1	1	0	0	1	1	1	1	1	0	0	1	0	2	1	1	1	3	03.유방통-Station3	1	1	0
97		01.호흡곤란-Station1	1	1	1	1	1	0	0	1	1	0	1	1	0	1	2	2	2	1	3	02.황달-Station2	1	1	1	1	1	1	1	0	0	1	1	1	0	1	0	1	2	2	2	2	1	1	3	03.유방통-Station3	1	1	0
98		01.호흡곤란-Station1	1	1	1	1	1	0	1	0	1	1	0	1	1	1	2	0	0	1	2	02.황달-Station2	1	1	1	1	1	1	1	1	1	1	1	1	0	1	0	0	2	0	1	2	1	1	3	03.유방통-Station3	1	0	1
99		01.호흡곤란-Station1	1	1	1	0	0	0	0	0	1	1	0	1	1	2	2	2	2	1	4	02.황달-Station2	1	1	1	1	1	0	0	0	1	1	1	1	1	1	0	1	1	2	2	2	1	1	4	03.유방통-Station3	1	1	1
100		01.호흡곤란-Station1	1	1	1	1	0	0	0	0	1	1	1	1	1	2	2	0	0	1	2	02.황달-Station2	1	1	1	0	1	1	1	1	0	1	1	1	1	1	0	0	2	0	2	2	1	1	3	03.유방통-Station3	1	1	1
101		01.호흡곤란-Station1	1	1	1	1	1	0	0	1	1	0	1	1	0	2	1	2	1	1	3	02.황달-Station2	1	1	1	1	0	1	1	1	0	1	1	0	0	1	0	0	1	2	2	1	1	1	2	03.유방통-Station3	1	1	0
102		01.호흡곤란-Station1	1	1	0	1	0	1	1	0	1	0	0	1	1	2	1	1	2	0	3	02.황달-Station2	1	1	0	1	1	1	1	1	1	1	1	0	0	0	0	0	2	0	1	1	1	0	3	03.유방통-Station3	1	1	0
103		01.호흡곤란-Station1	1	1	1	1	1	0	1	1	1	1	0	1	1	2	2	2	0	1	3	02.황달-Station2	1	1	0	1	1	1	1	0	0	1	1	0	0	1	0	1	2	0	2	1	1	1	2	03.유방통-Station3	1	1	1
104		01.호흡곤란-Station1	1	1	1	1	1	1	0	1	1	1	0	1	1	2	2	2	2	1	4	02.황달-Station2	1	1	1	0	1	1	0	1	1	0	1	1	1	1	0	1	1	1	2	1	0	1	2	03.유방통-Station3	1	1	1
105		01.호흡곤란-Station1	1	1	1	1	0	0	0	0	0	0	0	1	0	2	2	2	2	1	2	02.황달-Station2	1	1	1	0	1	1	1	0	0	1	1	1	1	1	0	1	2	2	2	2	1	1	3	03.유방통-Station3	1	1	1
106		01.호흡곤란-Station1	1	1	1	1	1	1	1	1	1	0	0	1	1	2	2	2	2	0	4	02.황달-Station2	1	1	1	0	1	1	1	1	1	1	1	0	1	0	0	1	2	0	2	2	1	0	3	03.유방통-Station3	1	1	1
107		01.호흡곤란-Station1	1	1	1	1	1	0	0	1	1	0	0	1	0	1	2	2	0	0	2	02.황달-Station2	1	1	0	1	1	0	0	1	1	1	1	1	0	0	0	1	2	0	1	1	1	0	2	03.유방통-Station3	1	0	0
108		01.호흡곤란-Station1	1	1	1	1	1	0	0	0	1	1	0	1	0	2	2	2	2	1	4	02.황달-Station2	1	1	1	0	1	0	1	1	0	1	1	1	1	1	0	0	2	2	1	1	1	1	3	03.유방통-Station3	1	1	0
109		01.호흡곤란-Station1	1	1	1	0	1	0	0	0	1	1	0	1	1	2	2	0	2	0	4	02.황달-Station2	1	1	1	1	1	1	1	1	0	1	1	1	0	1	0	0	2	2	0	2	0	1	3	03.유방통-Station3	1	1	1
[truncated: 123 more columns]

## Sheet: July 14
			1_(19)(25)																				2_(19)(25)																				3_(19)(25)
no	Cycle	교실	HT												PE			ED				교실	HT								PE							ED				교실	HT
			1	2	3	4	5	6	7	8	9	10	11	12	1	2	3	1	2	3	전체만족도		1	2	3	4	5	6	7	8	1	2	3	4	5	6	7	1	2	3	전체만족도		1	2	3	4	5	6	7
1		01.두근거림-Station1	0	1	0	0	0	0	1	0	0	0	0	1	1	1	1	0	0	0	1	02.혈변-Station2	1	0	0	0	0	0	1	1	2	2	1	2	0	1	1	0	1	0	1	03.손떨림-Station3	1	0	0	0	1	1	1
2		01.두근거림-Station1	0	1	1	1	0	0	1	0	0	1	1	1	0	2	0	2	1	1	2	02.혈변-Station2	1	1	1	1	0	1	1	1	2	0	0	0	2	2	2	1	1	0	1	03.손떨림-Station3	1	0	1	1	1	1	0
3		01.두근거림-Station1	0	0	1	1	1	1	1	1	0	0	0	1	2	2	2	2	1	0	3	02.혈변-Station2	1	1	0	0	0	1	1	1	2	1	2	2	1	1	1	1	1	1	2	03.손떨림-Station3	1	0	1	1	0	1	0
4		01.두근거림-Station1	0	1	0	1	0	1	1	1	0	1	1	1	0	0	1	2	0	0	2	02.혈변-Station2	1	0	1	0	1	1	1	1	0	0	0	0	2	2	1	1	1	0	2	03.손떨림-Station3	1	0	1	1	0	1	1
5		01.두근거림-Station1	0	1	1	1	1	1	1	1	0	1	1	1	2	2	2	2	0	1	3	02.혈변-Station2	1	1	0	1	1	0	1	1	2	1	1	1	0	1	2	1	1	0	2	03.손떨림-Station3	1	0	0	1	0	1	1
6		01.두근거림-Station1	0	1	1	1	1	1	1	0	0	1	1	1	2	2	1	2	1	1	2	02.혈변-Station2	1	0	1	1	1	1	1	1	2	1	1	1	1	1	1	1	1	0	2	03.손떨림-Station3	1	0	1	0	0	1	1
7		01.두근거림-Station1	0	1	1	1	0	1	1	0	0	0	0	1	2	2	1	0	1	1	1	02.혈변-Station2	1	1	1	1	1	1	1	1	2	2	2	2	2	1	1	1	1	1	4	03.손떨림-Station3	1	1	1	0	1	1	1
8		01.두근거림-Station1	0	1	1	0	1	1	1	0	0	1	1	1	2	2	2	2	1	0	3	02.혈변-Station2	1	1	0	0	1	1	1	1	2	2	2	2	2	2	2	1	1	0	3	03.손떨림-Station3	1	0	0	0	1	1	1
9		01.두근거림-Station1	1	1	1	1	0	1	1	0	0	1	1	1	0	2	1	2	0	0	3	02.혈변-Station2	1	1	0	1	1	1	1	1	2	2	2	1	2	2	2	1	0	1	3	03.손떨림-Station3	1	1	1	0	1	1	1
10		01.두근거림-Station1	0	1	1	1	1	1	1	1	0	1	1	1	0	2	2	2	1	0	4	02.혈변-Station2	1	1	0	1	0	1	1	0	2	2	2	2	1	2	2	1	1	0	3	03.손떨림-Station3	1	1	1	1	1	1	1
11		01.두근거림-Station1	0	1	1	1	0	0	1	1	0	1	1	1	2	1	2	2	1	1	3	02.혈변-Station2	1	1	1	1	0	1	1	1	2	1	1	1	0	2	1	1	1	0	2	03.손떨림-Station3	1	1	1	1	0	1	1
12		01.두근거림-Station1	1	1	1	1	1	1	1	0	1	1	1	1	2	2	2	2	1	0	4	02.혈변-Station2	1	1	1	1	1	1	1	0	2	2	2	2	2	2	2	1	0	0	3	03.손떨림-Station3	1	1	1	1	1	1	1
13		01.두근거림-Station1	0	1	0	1	1	1	0	0	0	1	1	1	2	2	2	2	1	0	3	02.혈변-Station2	1	1	1	1	1	1	0	1	2	2	0	2	0	0	0	1	0	0	2	03.손떨림-Station3	1	1	1	1	1	1	1
14		01.두근거림-Station1	0	1	0	1	0	1	1	0	0	1	0	1	0	1	2	0	0	0	1	02.혈변-Station2	1	1	0	0	0	1	1	1	2	2	2	2	1	1	1	0	1	0	2	03.손떨림-Station3	1	0	1	1	0	1	1
15		01.두근거림-Station1	0	1	1	1	0	1	1	0	1	1	1	0	2	2	2	2	1	0	3	02.혈변-Station2	1	1	1	1	1	0	1	1	2	2	0	2	2	2	1	1	1	0	2	03.손떨림-Station3	1	1	1	1	0	1	1
16		01.두근거림-Station1	0	1	1	1	0	1	1	0	0	1	1	0	0	2	2	2	1	0	3	02.혈변-Station2	1	1	0	1	1	1	1	0	2	2	1	1	2	2	2	1	1	1	3	03.손떨림-Station3	1	0	0	1	1	1	1
17		01.두근거림-Station1	0	0	1	1	0	1	0	0	0	1	1	0	2	2	1	2	1	0	3	02.혈변-Station2	1	1	1	1	1	1	1	1	2	0	0	1	2	2	2	1	1	0	2	03.손떨림-Station3	1	0	1	1	1	1	1
18		01.두근거림-Station1	0	1	1	0	1	1	1	1	0	1	1	1	2	1	0	2	0	1	2	02.혈변-Station2	1	1	1	1	0	1	1	1	1	1	0	0	2	2	2	1	1	0	3	03.손떨림-Station3	1	0	1	0	0	1	1
19		01.두근거림-Station1	1	1	1	1	0	1	1	1	0	1	1	1	0	2	2	2	1	0	3	02.혈변-Station2	1	1	1	1	0	1	1	0	2	2	2	2	2	1	1	1	1	0	2	03.손떨림-Station3	1	1	1	1	1	1	1
20		01.두근거림-Station1	0	1	1	1	1	1	1	0	0	1	1	1	2	2	2	2	0	1	3	02.혈변-Station2	1	1	0	1	0	1	1	1	2	2	2	2	2	2	2	1	1	0	3	03.손떨림-Station3	1	1	1	1	0	1	1
21		01.두근거림-Station1	1	1	1	1	1	0	1	1	0	1	1	1	2	2	2	2	0	1	3	02.혈변-Station2	1	1	1	1	0	1	1	1	2	1	2	2	1	1	1	1	1	0	3	03.손떨림-Station3	1	0	1	1	1	1	1
22		01.두근거림-Station1	0	1	0	1	1	1	1	0	0	1	1	1	0	2	2	2	0	1	3	02.혈변-Station2	1	1	1	1	1	1	1	1	2	2	2	2	2	2	2	1	1	0	4	03.손떨림-Station3	1	0	1	1	1	1	1
23		01.두근거림-Station1	0	1	1	1	0	1	1	0	0	1	1	1	2	2	2	0	1	1	3	02.혈변-Station2	1	1	1	0	0	1	1	1	1	1	2	2	2	1	1	1	1	0	2	03.손떨림-Station3	1	1	1	1	1	1	1
24		01.두근거림-Station1	0	1	1	1	1	1	1	0	0	1	0	1	0	2	2	2	1	0	3	02.혈변-Station2	1	1	0	0	0	1	1	1	2	2	2	2	1	1	1	0	1	0	2	03.손떨림-Station3	1	0	1	1	1	1	1
25		01.두근거림-Station1	0	1	1	1	0	1	1	0	0	1	0	1	0	2	2	2	0	1	2	02.혈변-Station2	1	1	1	1	0	1	1	1	2	2	2	2	1	1	1	0	1	1	3	03.손떨림-Station3	1	1	1	1	1	1	1
26		01.두근거림-Station1	0	1	1	1	1	1	1	0	0	1	1	1	2	2	2	2	1	0	3	02.혈변-Station2	1	1	1	1	1	1	1	1	2	1	1	1	1	1	2	1	1	1	2	03.손떨림-Station3	1	1	1	1	0	1	1
27		01.두근거림-Station1	0	1	1	1	0	0	1	0	1	1	1	1	2	2	0	2	1	1	3	02.혈변-Station2	1	1	1	1	0	1	1	1	1	1	1	2	2	2	2	1	1	1	2	03.손떨림-Station3	1	0	1	1	1	1	1
28		01.두근거림-Station1	0	1	1	1	1	1	1	0	0	1	1	1	2	2	2	2	1	1	4	02.혈변-Station2	1	1	1	1	1	1	1	0	2	2	2	2	2	2	2	0	1	0	3	03.손떨림-Station3	1	1	1	1	1	1	1
29		01.두근거림-Station1	0	1	1	1	0	1	1	1	0	1	1	1	2	2	0	0	1	0	3	02.혈변-Station2	1	1	1	1	0	1	1	1	1	2	2	2	2	2	2	1	1	0	3	03.손떨림-Station3	1	0	1	1	1	1	1
30		01.두근거림-Station1	0	1	1	1	1	1	1	0	0	1	1	1	2	2	2	2	0	1	3	02.혈변-Station2	1	1	1	1	0	1	1	1	1	1	2	2	2	2	1	1	1	0	2	03.손떨림-Station3	1	1	1	1	1	1	1
31		01.두근거림-Station1	0	1	1	1	1	0	1	0	0	1	1	0	2	2	2	2	1	1	3	02.혈변-Station2	1	1	1	1	1	1	1	0	2	1	2	1	2	2	2	1	1	1	3	03.손떨림-Station3	1	1	1	1	0	1	1
32		01.두근거림-Station1	0	1	1	0	0	1	1	0	0	1	1	1	0	2	2	2	0	0	3	02.혈변-Station2	1	1	1	1	0	1	1	1	2	2	2	2	2	2	2	1	0	0	2	03.손떨림-Station3	1	0	1	1	0	1	1
33		01.두근거림-Station1	0	1	1	1	1	1	1	0	0	1	1	1	2	2	2	2	1	0	4	02.혈변-Station2	1	1	0	1	0	0	0	1	2	1	1	1	2	1	1	1	1	1	2	03.손떨림-Station3	1	1	1	1	0	0	0
34		01.두근거림-Station1	0	1	1	1	0	1	1	0	0	1	1	0	2	2	0	2	0	1	2	02.혈변-Station2	1	1	1	1	0	1	1	1	2	1	2	1	1	1	0	0	1	0	2	03.손떨림-Station3	1	0	1	1	0	1	1
35		01.두근거림-Station1	0	0	1	1	1	1	1	0	1	0	0	1	2	2	2	2	1	0	3	02.혈변-Station2	1	0	1	1	1	1	1	1	2	2	2	1	1	2	1	0	1	1	4	03.손떨림-Station3	1	1	1	1	1	1	1
36		01.두근거림-Station1	0	1	1	0	0	1	1	0	0	1	1	1	0	2	0	2	0	0	2	02.혈변-Station2	1	1	0	1	1	1	1	1	0	1	1	1	1	2	2	1	1	1	2	03.손떨림-Station3	1	0	1	1	1	1	1
37		01.두근거림-Station1	0	1	1	1	1	1	1	1	0	1	0	1	2	2	0	2	1	1	2	02.혈변-Station2	1	1	0	0	0	1	1	1	2	2	2	2	2	1	1	0	1	0	2	03.손떨림-Station3	1	1	1	1	0	1	1
38		01.두근거림-Station1	0	1	1	1	1	0	0	1	0	1	0	0	2	2	2	0	0	0	2	02.혈변-Station2	1	1	1	1	0	1	1	0	2	2	2	2	0	1	1	1	0	0	2	03.손떨림-Station3	1	1	1	1	1	1	1
39		01.두근거림-Station1	0	0	1	1	0	1	1	0	0	1	0	1	2	2	2	2	1	1	3	02.혈변-Station2	1	1	0	0	1	1	1	1	2	2	2	1	0	1	0	0	0	0	2	03.손떨림-Station3	1	1	1	1	1	1	1
40		01.두근거림-Station1	0	1	1	1	1	1	1	0	0	1	1	1	0	2	2	2	0	1	3	02.혈변-Station2	1	1	0	0	0	1	1	1	2	0	0	0	2	2	2	1	1	0	2	03.손떨림-Station3	1	1	1	1	0	1	1
41		01.두근거림-Station1	1	1	0	0	0	0	1	0	0	0	0	1	0	1	2	2	0	0	1	02.혈변-Station2	1	1	1	1	1	1	1	1	2	2	0	1	0	1	1	0	1	0	3	03.손떨림-Station3	1	1	0	0	1	1	1
42		01.두근거림-Station1	0	0	1	1	0	1	1	1	0	1	0	1	0	2	1	2	0	0	2	02.혈변-Station2	1	1	1	1	0	1	1	0	1	1	2	1	1	1	1	0	1	0	3	03.손떨림-Station3	1	0	1	1	1	1	1
43		01.두근거림-Station1	0	1	1	1	0	1	1	0	0	1	1	1	2	2	2	2	1	0	3	02.혈변-Station2	1	1	1	1	1	1	1	1	2	0	0	1	2	2	2	1	0	0	2	03.손떨림-Station3	1	1	1	1	1	1	1
44		01.두근거림-Station1	0	1	1	1	1	1	1	1	0	1	1	1	2	2	1	0	0	0	3	02.혈변-Station2	1	1	1	1	0	1	1	1	2	2	0	2	2	2	2	0	1	0	3	03.손떨림-Station3	1	1	1	1	1	1	1
45		01.두근거림-Station1	0	1	1	1	0	1	1	1	0	1	1	1	2	2	0	2	1	0	3	02.혈변-Station2	1	1	0	1	1	1	1	1	2	1	2	1	2	1	1	1	0	0	2	03.손떨림-Station3	1	1	1	1	1	1	1
46		01.두근거림-Station1	0	0	0	1	1	1	0	0	1	0	0	1	2	2	1	2	0	0	2	02.혈변-Station2	1	1	0	0	1	1	0	1	2	2	2	2	1	1	1	1	1	1	2	03.손떨림-Station3	1	1	1	0	1	1	1
47		01.두근거림-Station1	0	1	1	1	0	1	1	0	0	1	1	1	2	2	2	2	1	1	3	02.혈변-Station2	1	1	1	1	0	1	1	1	2	1	0	2	2	1	1	1	0	0	2	03.손떨림-Station3	1	0	1	1	1	1	1
48		01.두근거림-Station1	0	1	1	1	0	1	1	1	0	1	1	1	2	2	2	2	0	0	3	02.혈변-Station2	1	1	0	1	1	0	1	0	2	2	2	2	2	2	2	1	1	0	3	03.손떨림-Station3	1	1	0	1	0	1	1
49		01.두근거림-Station1	1	1	1	1	0	1	1	0	0	1	1	0	2	2	2	0	1	0	3	02.혈변-Station2	1	1	0	1	1	0	1	1	2	2	2	2	2	2	2	1	1	1	4	03.손떨림-Station3	1	1	1	1	0	1	1
50		01.두근거림-Station1	0	0	1	1	1	1	1	1	0	1	0	1	1	2	1	2	0	0	3	02.혈변-Station2	1	1	0	0	0	1	1	1	2	1	0	2	1	1	1	0	0	0	2	03.손떨림-Station3	1	1	1	1	0	1	1
51		01.두근거림-Station1	0	1	1	1	1	1	1	0	0	1	1	1	2	2	2	2	0	0	3	02.혈변-Station2	1	1	1	1	1	1	1	1	2	2	2	2	2	2	2	1	0	0	3	03.손떨림-Station3	1	1	1	1	0	1	1
52		01.두근거림-Station1	1	1	1	1	1	1	0	1	1	1	1	0	0	1	1	2	0	0	3	02.혈변-Station2	1	1	1	1	1	1	1	1	2	1	2	2	2	1	2	1	0	0	1	03.손떨림-Station3	1	0	1	1	0	1	1
53		01.두근거림-Station1	0	1	1	0	0	1	1	0	0	1	1	1	2	2	2	2	1	1	2	02.혈변-Station2	1	1	1	1	0	1	1	1	2	2	2	2	2	2	1	1	1	0	2	03.손떨림-Station3	1	1	1	1	1	1	1
54		01.두근거림-Station1	0	1	1	0	1	1	1	0	1	1	1	1	2	2	1	2	1	0	3	02.혈변-Station2	1	1	1	1	1	1	1	1	2	2	2	2	2	1	2	1	0	0	3	03.손떨림-Station3	1	0	1	1	0	1	1
55		01.두근거림-Station1	0	1	1	1	0	1	1	1	0	1	1	0	1	2	2	2	1	1	2	02.혈변-Station2	1	1	0	1	1	0	1	1	2	1	0	1	0	1	2	1	1	0	2	03.손떨림-Station3	1	1	1	1	1	1	1
56		01.두근거림-Station1	0	1	1	1	1	1	1	0	0	1	1	1	2	2	2	2	0	1	3	02.혈변-Station2	1	0	1	1	0	1	1	1	2	1	2	2	2	1	1	1	1	1	3	03.손떨림-Station3	1	1	1	1	1	1	1
57		01.두근거림-Station1	0	1	1	1	1	0	1	0	1	1	1	1	2	2	0	2	1	1	3	02.혈변-Station2	1	1	1	1	0	1	1	1	1	1	1	2	2	1	1	1	1	0	2	03.손떨림-Station3	1	1	0	1	1	1	1
58		01.두근거림-Station1	1	1	1	1	1	1	1	0	1	1	1	1	0	2	2	2	1	1	3	02.혈변-Station2	1	1	1	1	0	1	1	1	1	1	1	2	0	2	1	1	0	0	2	03.손떨림-Station3	1	0	0	1	1	1	1
59		01.두근거림-Station1	0	1	1	0	1	1	1	0	0	1	1	1	2	2	1	2	1	0	3	02.혈변-Station2	1	1	1	1	0	1	1	0	2	2	2	2	2	2	2	1	1	0	3	03.손떨림-Station3	1	1	1	1	1	1	1
60		01.두근거림-Station1	0	1	1	1	1	0	1	0	0	1	1	1	2	2	2	2	1	1	3	02.혈변-Station2	1	1	1	1	1	1	1	1	1	2	2	2	1	2	2	1	1	0	3	03.손떨림-Station3	1	1	1	1	0	1	0
61		01.두근거림-Station1	0	1	1	1	1	1	1	0	0	0	0	1	2	2	2	2	1	0	3	02.혈변-Station2	1	1	1	1	1	1	0	1	1	2	2	1	2	2	1	1	1	1	3	03.손떨림-Station3	1	1	1	1	1	1	1
62		01.두근거림-Station1	0	1	1	0	1	1	1	0	0	1	1	0	0	2	2	0	1	0	2	02.혈변-Station2	1	1	1	1	1	1	1	1	2	2	2	2	2	2	1	1	1	1	3	03.손떨림-Station3	1	1	1	0	0	1	1
63		01.두근거림-Station1	0	1	0	1	0	1	1	0	0	1	1	1	2	2	2	2	0	0	3	02.혈변-Station2	1	1	0	0	0	0	0	0	0	1	2	2	1	2	2	1	0	0	2	03.손떨림-Station3	1	1	1	1	1	1	1
64		01.두근거림-Station1	0	1	0	1	0	1	1	0	1	1	1	1	0	2	2	2	0	0	3	02.혈변-Station2	1	1	1	1	1	1	1	1	2	2	2	2	2	1	2	1	1	0	3	03.손떨림-Station3	1	0	1	1	1	1	1
65		01.두근거림-Station1	0	1	1	1	1	0	1	1	1	1	1	1	2	2	2	2	0	1	4	02.혈변-Station2	1	1	0	1	1	1	1	1	2	2	2	2	2	2	2	1	1	1	4	03.손떨림-Station3	1	1	1	1	0	1	1
66		01.두근거림-Station1	1	1	1	1	1	1	1	0	1	1	1	1	2	2	2	2	1	0	4	02.혈변-Station2	1	1	1	1	1	1	1	1	2	1	0	1	0	2	2	1	0	0	2	03.손떨림-Station3	1	1	1	1	0	1	1
67		01.두근거림-Station1	0	1	1	1	1	1	1	1	0	0	0	1	2	2	2	0	1	1	3	02.혈변-Station2	1	1	0	1	0	1	1	1	2	2	2	2	1	2	2	1	1	0	4	03.손떨림-Station3	1	0	1	1	1	1	1
68		01.두근거림-Station1	1	0	1	1	1	1	1	0	0	0	0	1	2	2	2	2	0	0	2	02.혈변-Station2	1	1	0	1	0	1	0	0	2	2	0	2	2	2	1	0	0	0	1	03.손떨림-Station3	1	0	1	1	1	1	1
69		01.두근거림-Station1	0	0	1	1	1	1	1	1	1	1	1	1	0	2	2	2	1	1	3	02.혈변-Station2	1	1	1	1	1	1	1	1	2	1	0	2	0	2	1	1	1	0	2	03.손떨림-Station3	1	0	1	1	1	1	1
70		01.두근거림-Station1	0	1	1	1	1	1	1	1	1	1	1	1	0	2	2	2	0	0	3	02.혈변-Station2	1	1	1	1	0	1	1	1	2	2	2	2	2	1	2	1	0	0	3	03.손떨림-Station3	1	0	1	1	1	1	1
71		01.두근거림-Station1	0	0	1	1	0	1	1	1	0	0	0	1	0	2	2	2	0	0	2	02.혈변-Station2	1	1	0	0	1	1	1	0	2	2	2	2	1	1	2	0	0	0	3	03.손떨림-Station3	1	1	1	1	0	1	1
72		01.두근거림-Station1	0	1	1	1	1	1	1	1	0	1	0	1	0	2	2	2	1	1	3	02.혈변-Station2	1	1	1	1	1	1	1	1	2	1	2	1	1	2	2	1	1	0	3	03.손떨림-Station3	1	1	1	1	1	1	1
73		01.두근거림-Station1	0	1	1	1	1	1	1	0	0	0	1	0	0	1	2	2	1	1	2	02.혈변-Station2	1	1	1	1	0	1	1	1	2	1	1	1	2	1	1	0	0	0	1	03.손떨림-Station3	1	0	1	1	1	1	1
74		01.두근거림-Station1	0	0	1	1	0	0	1	0	0	1	1	1	0	2	2	2	0	1	2	02.혈변-Station2	1	1	0	0	0	1	1	1	2	0	0	0	2	2	2	1	1	1	1	03.손떨림-Station3	1	1	1	1	0	1	1
75		01.두근거림-Station1	1	1	1	1	1	1	1	0	1	1	1	1	2	2	2	2	1	0	4	02.혈변-Station2	1	1	1	1	1	1	1	0	2	2	2	2	2	2	2	1	1	1	3	03.손떨림-Station3	1	1	1	1	1	1	1
76		01.두근거림-Station1	0	1	0	0	0	0	1	1	0	1	0	0	2	2	2	2	0	1	2	02.혈변-Station2	1	1	0	0	0	1	0	1	2	2	2	2	2	1	1	0	1	0	2	03.손떨림-Station3	1	0	1	1	0	1	1
77		01.두근거림-Station1	0	1	1	1	0	1	1	1	1	1	1	1	2	2	2	2	1	0	4	02.혈변-Station2	1	1	1	1	0	1	1	0	2	2	2	2	0	2	1	0	0	0	2	03.손떨림-Station3	1	0	1	1	1	1	1
78		01.두근거림-Station1	0	1	0	1	0	1	1	0	0	0	0	1	2	2	2	2	0	0	2	02.혈변-Station2	1	0	1	1	0	1	1	1	2	2	2	2	1	2	1	0	1	0	3	03.손떨림-Station3	1	1	1	1	1	1	0
79		01.두근거림-Station1	1	1	1	1	0	1	1	0	0	1	1	1	2	2	2	0	1	0	3	02.혈변-Station2	1	1	1	1	0	1	1	1	2	1	1	2	2	2	2	1	1	0	3	03.손떨림-Station3	1	1	1	1	1	1	1
80		01.두근거림-Station1	0	1	0	1	0	0	1	0	1	1	1	1	2	2	2	2	1	1	2	02.혈변-Station2	1	1	1	1	0	1	1	1	2	2	2	2	1	1	2	1	1	0	3	03.손떨림-Station3	1	1	1	1	1	1	1
81		01.두근거림-Station1	0	1	1	1	1	1	1	0	0	1	1	1	2	2	2	0	1	0	3	02.혈변-Station2	1	1	1	1	0	1	1	1	2	0	1	1	1	2	1	1	1	0	2	03.손떨림-Station3	1	1	1	1	1	1	1
82		01.두근거림-Station1	0	1	1	1	0	1	1	1	1	1	1	1	2	2	0	0	1	1	3	02.혈변-Station2	1	1	1	1	1	1	1	1	0	1	1	1	2	1	2	1	1	0	3	03.손떨림-Station3	1	1	1	1	1	1	1
83		01.두근거림-Station1	1	1	1	1	0	1	1	0	1	1	1	1	2	2	2	2	0	1	3	02.혈변-Station2	1	1	1	1	1	1	1	1	2	1	2	2	2	2	2	1	1	0	3	03.손떨림-Station3	1	1	1	1	1	1	0
84		01.두근거림-Station1	0	0	0	0	1	1	1	0	0	1	0	1	2	2	2	2	1	0	3	02.혈변-Station2	1	1	0	0	0	1	1	0	2	2	2	2	1	2	1	0	1	1	2	03.손떨림-Station3	1	0	1	0	1	1	1
85		01.두근거림-Station1	1	1	0	1	0	1	1	0	0	1	1	1	0	2	2	2	1	0	3	02.혈변-Station2	1	1	1	1	1	1	1	1	2	1	1	1	2	1	2	1	0	0	3	03.손떨림-Station3	1	0	1	1	1	1	0
86		01.두근거림-Station1	0	1	1	1	1	1	1	0	0	1	1	1	2	2	2	2	1	0	3	02.혈변-Station2	1	1	1	1	1	1	1	1	2	2	2	2	2	2	2	1	1	1	4	03.손떨림-Station3	1	1	1	1	1	1	1
87		01.두근거림-Station1	0	1	1	1	1	1	1	0	0	0	0	1	0	2	2	2	0	0	3	02.혈변-Station2	1	1	1	1	1	1	1	1	1	2	2	1	1	2	2	0	1	1	4	03.손떨림-Station3	1	1	1	1	0	1	1
88		01.두근거림-Station1	0	1	1	0	0	1	1	0	0	1	1	1	0	2	2	2	1	0	3	02.혈변-Station2	1	1	1	1	0	1	1	0	2	2	2	2	2	2	2	1	1	1	3	03.손떨림-Station3	1	0	1	1	1	1	1
89		01.두근거림-Station1	0	1	1	1	1	1	1	0	0	1	1	1	0	2	1	2	1	0	3	02.혈변-Station2	1	1	1	1	1	1	1	1	2	1	1	1	2	1	1	1	0	0	2	03.손떨림-Station3	1	0	1	1	1	1	1
90		01.두근거림-Station1	0	1	1	1	1	1	1	0	0	1	1	1	0	2	2	2	1	0	3	02.혈변-Station2	1	1	1	1	0	1	0	1	0	0	0	1	2	2	2	1	1	1	2	03.손떨림-Station3	1	1	1	1	1	1	1
91		01.두근거림-Station1	1	1	1	1	0	0	1	1	0	1	1	1	2	2	0	2	1	1	3	02.혈변-Station2	1	1	1	1	0	1	1	1	2	1	2	2	2	2	2	1	1	0	3	03.손떨림-Station3	1	1	1	1	1	1	1
92		01.두근거림-Station1	0	1	1	1	0	0	1	0	0	1	1	1	2	2	2	2	1	1	3	02.혈변-Station2	1	1	0	1	0	1	0	0	2	2	2	2	2	2	2	1	1	0	2	03.손떨림-Station3	1	0	1	1	1	1	1
93		01.두근거림-Station1	1	0	1	1	1	1	1	1	0	1	0	1	2	2	1	2	0	0	3	02.혈변-Station2	1	1	0	1	0	1	1	1	2	2	1	2	2	1	2	0	1	0	3	03.손떨림-Station3	1	0	1	1	1	1	1
94		01.두근거림-Station1	0	1	0	1	1	1	1	1	0	1	1	1	2	2	2	2	0	1	3	02.혈변-Station2	1	1	1	1	1	1	1	1	2	1	2	2	2	1	1	1	1	0	3	03.손떨림-Station3	1	0	1	1	1	1	1
95		01.두근거림-Station1	0	1	1	1	1	1	1	0	0	0	0	1	1	2	2	2	0	0	3	02.혈변-Station2	1	1	0	1	0	1	1	1	2	2	2	2	2	1	2	1	1	0	4	03.손떨림-Station3	1	1	1	1	1	1	1
96		01.두근거림-Station1	1	1	1	1	0	0	1	0	0	1	1	1	2	2	2	2	1	0	3	02.혈변-Station2	1	1	0	1	1	0	1	1	2	0	0	2	2	2	2	1	0	0	2	03.손떨림-Station3	1	1	1	1	1	1	1
97		01.두근거림-Station1	0	0	0	1	0	1	1	1	0	1	1	1	0	2	2	2	0	1	3	02.혈변-Station2	1	1	1	1	0	1	1	1	2	1	2	2	2	1	1	1	1	0	4	03.손떨림-Station3	1	0	1	1	0	1	1
98		01.두근거림-Station1	0	1	1	1	1	1	1	0	0	1	1	1	2	2	2	2	0	1	4	02.혈변-Station2	1	1	1	1	0	1	1	1	0	0	0	0	2	2	2	1	1	0	3	03.손떨림-Station3	1	1	1	1	0	1	1
99		01.두근거림-Station1	0	1	0	0	0	1	1	0	0	1	1	1	0	2	2	0	0	1	2	02.혈변-Station2	1	1	1	1	1	0	1	1	2	1	1	1	2	2	2	1	0	0	2	03.손떨림-Station3	1	1	0	0	1	1	1
100		01.두근거림-Station1	0	0	1	1	0	1	1	0	0	1	0	1	1	1	1	2	0	0	2	02.혈변-Station2	1	1	0	1	0	1	1	1	2	1	2	2	0	1	1	0	1	1	3	03.손떨림-Station3	1	0	1	0	1	1	1
101		01.두근거림-Station1	0	0	1	0	0	1	1	0	0	1	1	1	2	2	0	2	0	1	2	02.혈변-Station2	1	1	1	1	1	1	1	1	2	1	2	0	2	1	2	1	1	1	2	03.손떨림-Station3	1	1	1	1	1	1	1
102		01.두근거림-Station1	0	1	1	1	0	1	1	1	0	1	1	1	1	2	2	0	1	1	2	02.혈변-Station2	1	1	0	1	1	1	1	1	2	2	2	1	2	1	0	1	1	0	3	03.손떨림-Station3	0	1	0	0	0	1	0
103		01.두근거림-Station1	0	1	1	1	0	1	1	0	0	0	0	1	0	2	2	0	0	0	2	02.혈변-Station2	1	1	1	1	1	0	0	1	2	1	1	2	1	1	1	0	1	1	3	03.손떨림-Station3	1	1	0	0	1	1	1
104		01.두근거림-Station1	1	1	1	1	0	1	1	0	0	1	1	1	0	2	2	2	0	0	3	02.혈변-Station2	1	1	1	1	1	1	1	1	2	2	2	2	2	1	2	1	1	1	3	03.손떨림-Station3	1	1	0	0	1	1	1
105		01.두근거림-Station1	0	1	1	1	0	1	1	0	0	1	1	1	0	2	2	2	1	1	2	02.혈변-Station2	1	1	0	1	1	1	1	1	2	1	1	1	2	2	2	1	1	0	3	03.손떨림-Station3	1	0	0	0	0	1	1
106		01.두근거림-Station1	0	1	0	1	0	1	1	0	0	1	1	1	0	2	2	2	1	0	3	02.혈변-Station2	1	1	1	1	0	1	1	1	2	1	2	2	2	2	1	1	0	0	3	03.손떨림-Station3	1	0	1	1	0	1	1
107		01.두근거림-Station1	0	0	1	1	0	0	1	1	0	1	1	1	0	2	0	2	0	1	2	02.혈변-Station2	1	1	1	0	0	0	1	1	0	1	1	1	2	2	2	1	1	1	3	03.손떨림-Station3	1	1	0	1	0	1	1
108		01.두근거림-Station1	0	1	1	1	1	1	1	1	1	1	1	1	0	2	2	2	0	0	3	02.혈변-Station2	1	1	1	1	0	1	1	1	2	2	2	2	2	2	2	1	1	0	3	03.손떨림-Station3	1	1	1	0	1	1	0
109		01.두근거림-Station1	1	1	1	1	0	0	1	0	0	1	1	1	0	2	2	2	0	0	3	02.혈변-Station2	1	1	1	1	1	1	1	1	2	2	2	1	2	0	0	0	1	0	2	03.손떨림-Station3	1	1	1	1	1	1	1
110		01.두근거림-Station1	0	1	1	1	0	1	1	1	0	1	0	1	0	2	2	2	0	0	3	02.혈변-Station2	1	1	1	1	1	1	1	1	0	0	0	0	0	1	1	1	1	1	2	03.손떨림-Station3	1	1	1	1	0	1	1
111		01.두근거림-Station1	1	1	1	1	1	0	1	0	1	1	1	1	2	2	2	2	1	1	3	02.혈변-Station2	1	0	1	1	0	1	1	1	1	2	2	2	2	1	1	1	1	1	2	03.손떨림-Station3	1	1	1	1	1	1	1
112		01.두근거림-Station1	0	1	1	1	0	1	1	0	0	1	1	1	2	2	2	2	0	0	3	02.혈변-Station2	1	1	0	1	0	1	1	1	2	2	2	2	2	1	1	1	1	0	2	03.손떨림-Station3	1	0	1	1	1	1	1
[truncated: 120 more columns]

## Sheet: July 15
			1_(19)(25)																				2_(17)(23)																		3_(19)(25)
no	Cycle	교실	HT													PE				ED		교실	HT										PE				ED			교실	HT
			1	2	3	4	5	6	7	8	9	10	11	12	13	1	2	3	4	1	전체만족도		1	2	3	4	5	6	7	8	9	10	1	2	3	4	1	2	전체만족도		1	2	3	4	5	6	7	8	9
1		01.호흡곤란-Station1	1	1	1	1	1	1	0	0	1	0	0	1	1	2	2	2	0	1	2	02.경련-Station2	1	0	0	0	1	1	1	0	1	0	0	0	2	2	1	0	1	03.어지러움-Station3	1	1	0	1	0	0	0	0	1
2		01.호흡곤란-Station1	1	0	1	1	1	0	1	1	1	1	1	1	0	2	2	2	2	1	3	02.경련-Station2	1	1	1	0	1	1	1	1	1	0	2	2	2	2	1	1	3	03.어지러움-Station3	1	1	1	1	1	1	1	0	1
3		01.호흡곤란-Station1	1	1	1	1	1	0	1	1	1	1	1	1	1	2	2	0	2	0	3	02.경련-Station2	1	0	1	0	1	0	0	1	1	0	0	0	2	0	1	1	3	03.어지러움-Station3	1	1	1	1	1	1	1	1	1
4		01.호흡곤란-Station1	1	1	1	1	1	0	1	0	1	1	1	1	1	1	2	0	2	1	3	02.경련-Station2	1	0	1	0	1	1	1	1	1	0	0	2	2	2	1	1	4	03.어지러움-Station3	1	1	1	1	1	1	1	0	1
5		01.호흡곤란-Station1	1	1	1	1	1	0	0	0	1	1	0	1	0	2	2	1	2	1	2	02.경련-Station2	1	0	1	0	1	1	1	1	1	0	2	0	2	2	1	0	4	03.어지러움-Station3	1	1	0	1	0	1	1	0	1
6		01.호흡곤란-Station1	1	1	1	1	1	0	0	1	1	1	1	1	1	2	2	2	0	0	3	02.경련-Station2	1	0	0	0	1	0	1	0	1	0	2	0	2	0	1	1	3	03.어지러움-Station3	1	1	1	1	1	1	1	0	1
7		01.호흡곤란-Station1	1	1	1	1	1	0	1	0	1	1	1	1	1	2	1	1	2	1	3	02.경련-Station2	0	0	1	1	1	1	1	1	1	1	2	2	2	2	1	1	3	03.어지러움-Station3	1	1	1	1	0	1	1	0	1
8		01.호흡곤란-Station1	1	1	1	1	1	0	1	0	1	0	0	1	1	2	1	2	2	0	4	02.경련-Station2	1	0	1	1	1	1	1	1	1	0	2	2	2	2	1	1	4	03.어지러움-Station3	1	1	1	0	0	1	1	0	1
9		01.호흡곤란-Station1	1	1	1	1	0	0	0	0	1	1	1	1	1	1	1	1	0	1	2	02.경련-Station2	1	1	1	1	1	1	1	1	1	0	2	2	2	2	1	1	3	03.어지러움-Station3	1	1	1	0	0	1	1	0	1
10		01.호흡곤란-Station1	1	1	1	1	1	0	1	0	1	1	0	1	1	2	2	1	1	1	3	02.경련-Station2	0	0	1	0	1	0	0	1	1	1	2	0	2	2	1	0	3	03.어지러움-Station3	1	1	0	0	0	1	0	0	1
11		01.호흡곤란-Station1	1	0	1	1	0	1	1	1	1	1	0	1	0	2	2	1	2	1	2	02.경련-Station2	1	0	1	0	1	1	1	1	0	0	2	2	1	1	1	1	2	03.어지러움-Station3	1	1	1	1	0	0	0	1	0
12		01.호흡곤란-Station1	1	1	1	1	1	0	0	0	1	1	0	1	1	2	2	1	1	1	2	02.경련-Station2	1	0	1	0	1	0	1	1	1	0	2	0	2	0	1	1	4	03.어지러움-Station3	1	1	1	1	0	1	1	0	1
13		01.호흡곤란-Station1	1	1	1	0	1	1	0	0	0	0	1	1	1	2	2	2	2	1	2	02.경련-Station2	1	1	1	0	1	1	0	1	1	0	2	2	1	2	1	0	3	03.어지러움-Station3	1	1	1	1	1	1	1	1	1
14		01.호흡곤란-Station1	1	1	1	1	1	0	1	0	1	1	0	1	1	1	2	2	0	1	3	02.경련-Station2	1	0	1	1	1	1	1	1	1	0	2	2	2	2	1	1	3	03.어지러움-Station3	1	1	1	1	0	0	1	0	1
15		01.호흡곤란-Station1	1	1	1	1	1	0	0	0	1	0	1	1	1	2	2	1	2	0	3	02.경련-Station2	0	0	0	0	0	1	1	1	0	0	0	2	2	0	1	0	2	03.어지러움-Station3	1	1	1	1	1	1	1	0	1
16		01.호흡곤란-Station1	1	1	1	1	0	0	0	1	1	1	1	1	0	2	2	0	0	1	3	02.경련-Station2	1	0	1	0	1	0	0	1	0	1	2	0	0	0	1	0	2	03.어지러움-Station3	1	1	1	1	0	1	1	0	1
17		01.호흡곤란-Station1	1	1	1	1	1	0	1	0	1	1	1	1	1	2	1	0	2	1	3	02.경련-Station2	1	0	1	1	1	1	1	1	1	0	2	2	2	2	1	1	3	03.어지러움-Station3	1	1	1	0	0	0	1	0	1
18		01.호흡곤란-Station1	1	1	1	1	0	0	1	0	1	0	1	1	1	2	2	0	0	1	3	02.경련-Station2	1	0	1	0	1	1	1	1	1	0	2	0	0	0	1	0	3	03.어지러움-Station3	1	0	1	1	0	1	0	1	0
19		01.호흡곤란-Station1	1	1	1	1	1	0	0	0	1	1	1	1	1	1	2	2	2	1	3	02.경련-Station2	0	0	1	0	1	0	1	1	1	0	2	0	2	0	0	0	1	03.어지러움-Station3	1	1	1	0	0	1	0	0	1
20		01.호흡곤란-Station1	1	1	0	1	0	0	1	1	1	1	0	1	0	2	2	2	2	1	3	02.경련-Station2	1	0	1	1	1	0	1	1	0	0	0	0	2	0	1	1	3	03.어지러움-Station3	1	1	1	1	0	1	0	0	1
21		01.호흡곤란-Station1	1	1	1	0	0	1	1	1	1	1	1	1	1	2	2	2	2	0	3	02.경련-Station2	1	0	1	1	1	0	1	0	1	0	0	0	2	0	1	0	1	03.어지러움-Station3	1	1	1	0	0	0	1	0	1
22		01.호흡곤란-Station1	1	1	1	1	1	0	0	1	1	0	0	1	1	2	2	2	2	0	3	02.경련-Station2	0	0	1	1	1	0	0	0	1	0	2	0	0	0	1	0	2	03.어지러움-Station3	1	1	0	1	0	1	0	0	0
23		01.호흡곤란-Station1	1	1	1	1	0	0	0	0	1	0	1	1	1	2	1	2	2	0	3	02.경련-Station2	1	0	1	1	1	1	1	1	1	0	2	2	1	1	1	1	3	03.어지러움-Station3	1	1	1	1	0	1	1	0	1
24		01.호흡곤란-Station1	1	1	1	1	0	0	0	1	1	0	1	1	1	2	2	1	1	0	2	02.경련-Station2	1	0	1	1	0	1	1	1	0	0	2	0	1	2	1	0	3	03.어지러움-Station3	1	1	1	1	1	1	0	1	1
25		01.호흡곤란-Station1	1	0	1	1	1	0	0	1	1	1	1	1	0	2	2	0	0	0	3	02.경련-Station2	1	0	1	1	1	1	1	1	1	1	2	2	2	2	1	1	3	03.어지러움-Station3	1	1	1	1	0	0	0	0	1
26		01.호흡곤란-Station1	1	1	0	1	0	0	0	0	1	1	1	1	0	2	2	2	2	1	3	02.경련-Station2	1	0	1	0	1	1	1	1	1	1	2	2	2	2	1	1	3	03.어지러움-Station3	1	1	1	1	0	0	1	0	1
27		01.호흡곤란-Station1	1	1	1	1	1	0	0	0	1	1	1	1	0	1	2	1	1	1	3	02.경련-Station2	1	0	1	0	1	1	1	1	1	0	2	1	2	2	1	1	4	03.어지러움-Station3	1	1	1	0	0	1	1	1	1
28		01.호흡곤란-Station1	1	0	1	1	0	0	0	0	1	1	1	1	1	1	2	2	0	0	2	02.경련-Station2	1	0	1	1	0	1	1	1	1	1	2	2	2	1	1	1	3	03.어지러움-Station3	1	1	0	1	0	1	0	0	0
29		01.호흡곤란-Station1	1	1	1	1	0	0	1	1	1	0	1	1	1	2	1	1	2	1	3	02.경련-Station2	1	1	1	1	1	0	1	1	1	0	2	0	0	0	0	1	3	03.어지러움-Station3	1	1	1	1	0	1	1	1	1
30		01.호흡곤란-Station1	1	1	1	1	0	0	1	1	1	1	0	1	1	2	1	2	0	1	3	02.경련-Station2	1	0	1	1	1	0	1	0	0	0	2	0	0	0	1	0	2	03.어지러움-Station3	1	1	0	1	0	0	0	0	1
31		01.호흡곤란-Station1	1	1	1	1	0	0	1	1	0	0	0	1	1	1	2	2	1	1	2	02.경련-Station2	1	0	1	1	1	0	1	0	0	0	2	0	2	0	1	1	2	03.어지러움-Station3	1	0	0	1	0	1	0	1	1
32		01.호흡곤란-Station1	1	1	1	1	0	0	0	1	1	1	1	1	1	2	2	2	2	1	3	02.경련-Station2	1	0	0	0	1	1	1	1	1	0	0	0	2	0	1	1	1	03.어지러움-Station3	1	1	1	1	1	1	1	0	1
33		01.호흡곤란-Station1	1	1	1	1	1	0	1	1	1	1	1	1	1	2	2	2	2	1	3	02.경련-Station2	1	0	1	0	1	1	1	1	1	0	2	0	2	0	1	1	3	03.어지러움-Station3	1	1	0	1	0	1	0	0	1
34		01.호흡곤란-Station1	1	1	1	0	0	0	1	1	1	0	1	1	1	2	2	2	2	1	2	02.경련-Station2	1	0	0	1	1	0	1	1	1	1	0	2	0	0	1	0	2	03.어지러움-Station3	1	0	0	1	0	1	1	0	1
35		01.호흡곤란-Station1	1	1	1	0	0	0	0	1	1	1	0	1	0	2	2	0	2	0	2	02.경련-Station2	0	1	1	0	0	0	0	1	0	0	0	0	1	1	1	0	2	03.어지러움-Station3	1	1	0	1	0	1	1	0	1
36		01.호흡곤란-Station1	1	1	1	1	1	0	1	0	1	1	0	1	1	2	2	0	0	0	2	02.경련-Station2	1	0	1	1	0	0	1	1	1	0	2	2	2	2	1	1	3	03.어지러움-Station3	1	1	0	0	0	0	1	1	0
37		01.호흡곤란-Station1	1	1	1	0	1	0	0	1	1	1	0	1	1	2	2	2	2	0	3	02.경련-Station2	1	0	0	0	1	1	1	1	1	0	0	0	0	2	1	0	1	03.어지러움-Station3	1	0	0	1	0	1	0	0	1
38		01.호흡곤란-Station1	1	1	1	1	1	0	0	1	1	1	0	1	1	0	2	2	0	1	3	02.경련-Station2	1	0	1	0	0	0	1	1	1	0	0	0	0	0	0	0	1	03.어지러움-Station3	1	0	1	1	1	1	0	0	1
39		01.호흡곤란-Station1	1	1	1	1	1	0	1	1	1	1	1	1	0	2	2	1	1	0	3	02.경련-Station2	1	0	1	0	1	1	1	1	1	0	2	0	2	0	1	0	3	03.어지러움-Station3	1	0	1	0	0	1	0	0	1
40		01.호흡곤란-Station1	1	1	1	1	1	0	0	1	1	1	1	1	1	2	2	2	2	1	3	02.경련-Station2	0	0	0	1	1	0	1	1	1	0	0	0	1	0	0	1	1	03.어지러움-Station3	1	1	1	1	0	1	1	1	1
41		01.호흡곤란-Station1	1	1	0	1	0	0	0	1	1	1	0	1	1	2	2	0	0	0	2	02.경련-Station2	0	0	1	1	1	1	0	1	1	0	2	0	1	1	1	1	3	03.어지러움-Station3	1	1	1	1	0	1	1	0	1
42		01.호흡곤란-Station1	1	1	1	1	1	0	1	0	1	1	0	1	1	0	2	2	0	0	2	02.경련-Station2	1	0	1	0	1	1	1	1	0	1	0	0	2	0	1	1	2	03.어지러움-Station3	1	1	0	1	0	1	1	0	1
43		01.호흡곤란-Station1	1	1	1	0	1	0	0	0	1	1	1	1	1	2	2	2	0	1	3	02.경련-Station2	1	0	1	1	1	1	1	1	1	0	2	2	2	2	1	1	3	03.어지러움-Station3	1	1	1	1	1	0	0	0	1
44		01.호흡곤란-Station1	1	1	1	1	0	0	1	1	1	1	0	1	1	2	2	1	0	0	3	02.경련-Station2	1	0	1	0	1	1	0	1	1	1	2	0	2	1	1	1	2	03.어지러움-Station3	1	1	0	0	0	1	0	0	1
45		01.호흡곤란-Station1	1	1	1	0	1	0	0	0	1	0	1	1	0	1	2	1	2	0	2	02.경련-Station2	1	0	1	0	1	0	0	1	1	0	0	0	2	2	0	0	3	03.어지러움-Station3	1	1	0	1	0	1	1	0	1
46		01.호흡곤란-Station1	1	1	1	0	1	0	0	1	1	0	1	1	0	1	2	2	0	1	3	02.경련-Station2	1	1	1	1	0	1	0	1	1	0	0	0	2	2	1	1	3	03.어지러움-Station3	1	1	1	1	0	1	1	0	1
47		01.호흡곤란-Station1	1	1	1	1	1	0	0	1	1	0	1	1	0	2	2	2	2	1	3	02.경련-Station2	1	0	1	0	1	1	1	1	1	0	0	0	2	2	1	1	3	03.어지러움-Station3	1	1	1	1	1	1	0	0	1
48		01.호흡곤란-Station1	1	1	1	1	0	0	0	1	1	1	1	1	1	2	1	2	2	1	3	02.경련-Station2	1	0	1	0	1	1	1	1	1	0	0	0	2	2	1	1	3	03.어지러움-Station3	1	1	1	1	0	1	1	0	1
49		01.호흡곤란-Station1	1	1	1	1	1	0	1	0	0	0	1	1	1	1	1	2	1	1	2	02.경련-Station2	1	0	0	1	1	0	0	0	1	0	2	0	2	0	1	0	3	03.어지러움-Station3	1	0	0	1	0	1	1	0	1
50		01.호흡곤란-Station1	1	1	1	1	0	0	1	1	1	1	1	1	1	2	2	2	2	1	4	02.경련-Station2	1	0	1	1	0	0	1	1	1	0	0	2	2	0	0	0	3	03.어지러움-Station3	1	1	1	0	1	1	0	0	1
51		01.호흡곤란-Station1	1	1	1	1	0	0	1	1	1	1	1	1	1	2	2	1	2	1	4	02.경련-Station2	1	0	1	0	0	1	1	1	1	0	2	0	2	1	1	1	3	03.어지러움-Station3	1	1	0	1	0	1	0	1	0
52		01.호흡곤란-Station1	1	1	0	0	1	0	0	0	1	1	1	1	1	2	2	2	2	1	3	02.경련-Station2	1	1	1	1	1	1	1	1	1	1	2	2	2	2	1	1	3	03.어지러움-Station3	1	1	0	1	0	1	0	0	1
53		01.호흡곤란-Station1	1	1	1	1	1	0	0	0	1	1	1	1	0	2	2	2	1	1	3	02.경련-Station2	1	0	1	1	1	0	1	0	0	0	2	0	2	0	1	0	3	03.어지러움-Station3	1	1	1	1	1	1	1	1	1
54		01.호흡곤란-Station1	1	1	1	1	0	0	0	1	1	1	0	1	1	2	2	2	0	1	3	02.경련-Station2	1	0	1	1	1	1	1	1	0	0	2	0	2	2	1	1	3	03.어지러움-Station3	1	1	1	1	0	1	1	0	1
55		01.호흡곤란-Station1	1	1	1	1	1	0	0	1	1	0	1	1	1	2	2	2	2	1	2	02.경련-Station2	1	0	1	1	1	1	1	1	1	1	2	2	1	1	1	1	3	03.어지러움-Station3	1	1	1	1	0	1	1	0	1
56		01.호흡곤란-Station1	1	1	1	1	1	0	0	1	1	1	1	1	1	2	2	2	0	1	4	02.경련-Station2	1	0	1	1	1	0	1	1	1	0	0	2	2	0	1	1	3	03.어지러움-Station3	1	1	1	1	0	1	1	1	1
57		01.호흡곤란-Station1	1	1	1	1	0	0	1	1	1	1	1	1	1	2	2	2	2	1	4	02.경련-Station2	1	0	1	0	1	0	1	1	1	1	2	0	2	0	1	0	4	03.어지러움-Station3	1	1	1	1	0	1	1	1	1
58		01.호흡곤란-Station1	1	1	1	1	0	0	1	1	1	1	0	1	1	2	2	2	2	0	3	02.경련-Station2	1	0	1	0	1	0	0	1	1	1	2	0	2	2	1	1	4	03.어지러움-Station3	1	1	0	1	1	1	0	0	1
59		01.호흡곤란-Station1	1	0	1	1	1	0	0	0	1	0	1	1	1	2	1	2	2	1	2	02.경련-Station2	1	0	1	0	1	1	1	0	1	1	2	2	2	2	1	1	3	03.어지러움-Station3	1	1	1	1	0	0	1	0	1
60		01.호흡곤란-Station1	1	1	1	1	1	1	1	1	1	1	1	1	1	2	2	2	2	1	4	02.경련-Station2	1	0	1	0	1	1	1	1	1	0	2	1	0	0	1	0	1	03.어지러움-Station3	1	1	0	1	0	1	1	0	1
61		01.호흡곤란-Station1	1	1	1	1	0	0	0	0	1	1	1	1	1	2	2	2	2	1	3	02.경련-Station2	1	0	1	1	1	1	1	1	1	1	2	2	2	2	1	1	4	03.어지러움-Station3	1	1	1	0	0	1	0	0	1
62		01.호흡곤란-Station1	1	1	1	1	0	0	1	1	1	1	1	1	1	2	0	0	0	1	2	02.경련-Station2	1	0	1	1	1	0	1	1	1	0	2	1	0	0	1	1	1	03.어지러움-Station3	1	1	0	1	0	1	0	1	1
63		01.호흡곤란-Station1	1	1	1	1	1	0	0	0	1	1	0	1	1	2	2	2	0	1	3	02.경련-Station2	1	0	1	1	1	1	0	1	1	0	2	2	2	2	1	1	3	03.어지러움-Station3	1	1	0	0	1	1	0	0	1
64		01.호흡곤란-Station1	1	1	1	1	1	0	0	0	0	0	1	1	1	2	2	0	2	1	3	02.경련-Station2	1	0	1	1	0	0	1	1	1	1	0	0	2	0	1	1	3	03.어지러움-Station3	1	1	1	1	0	1	1	0	1
65		01.호흡곤란-Station1	1	1	1	1	1	0	0	0	1	1	1	1	1	2	2	2	2	1	4	02.경련-Station2	1	0	1	1	1	1	1	1	1	1	2	2	2	2	1	1	3	03.어지러움-Station3	1	1	1	1	0	1	1	1	0
66		01.호흡곤란-Station1	1	1	1	1	1	0	1	1	1	1	1	1	0	2	2	2	2	0	3	02.경련-Station2	1	1	1	0	1	1	1	1	1	0	2	1	2	2	0	0	2	03.어지러움-Station3	1	1	1	0	0	1	0	0	0
67		01.호흡곤란-Station1	1	1	1	0	0	0	0	1	1	1	1	1	1	1	2	1	1	1	3	02.경련-Station2	1	0	1	1	1	0	1	0	1	0	2	1	2	0	1	1	3	03.어지러움-Station3	1	1	0	1	0	1	1	1	1
68		01.호흡곤란-Station1	1	0	1	1	1	0	0	1	1	0	1	1	0	2	2	2	0	1	2	02.경련-Station2	1	0	1	1	1	1	1	1	1	0	2	1	2	1	1	0	3	03.어지러움-Station3	1	1	0	1	0	1	1	0	1
69		01.호흡곤란-Station1	1	1	1	1	1	0	0	0	1	0	1	1	0	1	1	0	0	1	2	02.경련-Station2	1	0	1	0	1	1	1	1	1	0	2	2	2	0	1	1	4	03.어지러움-Station3	1	1	1	1	0	1	1	1	1
70		01.호흡곤란-Station1	1	1	1	1	1	0	0	0	1	1	1	1	1	2	2	1	1	1	3	02.경련-Station2	1	0	1	1	1	1	1	1	0	1	0	2	0	2	1	0	4	03.어지러움-Station3	1	1	1	1	0	1	1	1	1
71		01.호흡곤란-Station1	1	1	1	1	0	0	0	1	1	1	1	1	0	1	2	0	2	0	3	02.경련-Station2	1	0	1	0	1	0	1	0	1	0	2	1	1	0	1	1	4	03.어지러움-Station3	1	1	1	0	1	0	1	0	1
72		01.호흡곤란-Station1	1	1	1	1	0	0	0	1	1	1	0	1	1	2	2	2	0	1	3	02.경련-Station2	1	0	1	1	1	1	0	1	1	1	2	0	2	1	0	0	3	03.어지러움-Station3	1	1	0	1	0	1	1	1	1
73		01.호흡곤란-Station1	1	1	1	1	1	1	0	1	1	1	1	1	0	2	2	2	2	1	3	02.경련-Station2	1	1	1	1	0	1	1	0	1	0	2	0	2	0	1	1	2	03.어지러움-Station3	1	1	1	0	0	1	1	0	0
74		01.호흡곤란-Station1	1	1	1	1	1	0	1	1	1	1	1	1	1	2	2	2	2	0	3	02.경련-Station2	0	0	1	1	1	0	0	1	1	0	2	0	2	0	1	1	3	03.어지러움-Station3	1	1	0	1	1	1	1	1	1
75		01.호흡곤란-Station1	1	1	1	1	0	0	1	1	0	0	0	1	1	2	1	1	2	0	3	02.경련-Station2	1	0	1	1	1	1	0	1	1	0	2	2	1	1	1	1	3	03.어지러움-Station3	1	1	1	1	0	1	1	0	1
76		01.호흡곤란-Station1	1	1	1	1	1	0	1	0	1	1	1	1	1	2	1	1	2	1	3	02.경련-Station2	1	0	1	1	1	1	1	1	1	0	2	2	2	2	1	1	3	03.어지러움-Station3	1	1	1	1	0	1	1	0	1
77		01.호흡곤란-Station1	1	1	1	1	0	0	0	0	1	0	1	1	1	0	1	2	0	0	2	02.경련-Station2	1	0	1	1	1	1	1	1	1	1	2	2	1	1	1	1	3	03.어지러움-Station3	1	1	1	1	0	1	0	0	1
78		01.호흡곤란-Station1	1	1	1	1	1	0	1	1	1	1	1	1	1	2	1	1	2	0	3	02.경련-Station2	1	1	1	1	1	1	1	1	1	1	2	2	2	2	1	1	3	03.어지러움-Station3	1	1	1	1	0	0	1	1	1
79		01.호흡곤란-Station1	1	1	1	0	1	0	0	0	1	1	1	1	1	1	2	0	0	1	3	02.경련-Station2	1	1	1	0	0	0	1	1	1	1	2	2	0	0	1	0	3	03.어지러움-Station3	1	1	0	1	0	1	1	1	1
80		01.호흡곤란-Station1	1	1	1	1	0	0	0	0	1	0	1	0	0	2	2	2	0	1	2	02.경련-Station2	1	0	1	1	1	0	1	1	1	1	2	1	2	2	1	1	4	03.어지러움-Station3	1	1	0	1	0	1	1	0	1
81		01.호흡곤란-Station1	1	1	1	1	0	1	1	0	1	1	0	1	1	2	2	2	2	1	3	02.경련-Station2	1	0	1	1	1	1	1	1	0	0	0	0	2	2	1	1	2	03.어지러움-Station3	1	0	1	1	0	1	1	1	1
82		01.호흡곤란-Station1	1	1	1	0	0	0	0	1	1	1	1	1	1	2	2	2	2	1	3	02.경련-Station2	1	0	1	0	1	0	1	1	1	0	2	2	2	0	1	1	3	03.어지러움-Station3	1	1	1	1	1	1	1	1	1
83		01.호흡곤란-Station1	1	1	1	1	1	1	0	0	1	1	1	1	1	2	2	2	0	0	2	02.경련-Station2	1	0	1	1	1	1	1	1	0	0	2	0	2	0	0	0	1	03.어지러움-Station3	1	1	1	1	1	1	1	0	1
84		01.호흡곤란-Station1	1	1	1	1	1	0	1	0	1	1	1	1	1	2	2	1	2	1	3	02.경련-Station2	1	0	1	0	1	1	1	1	1	1	2	2	2	2	1	1	4	03.어지러움-Station3	1	1	1	1	1	1	1	1	1
85		01.호흡곤란-Station1	1	1	1	1	1	0	1	1	1	1	1	1	0	1	2	1	1	1	3	02.경련-Station2	1	0	1	1	1	0	1	1	1	0	2	1	2	2	1	1	3	03.어지러움-Station3	1	1	1	1	0	1	1	0	1
86		01.호흡곤란-Station1	1	1	1	1	1	0	1	1	1	0	1	1	1	2	2	2	2	0	3	02.경련-Station2	1	0	1	1	1	1	1	1	1	1	2	2	2	0	1	1	3	03.어지러움-Station3	1	0	1	1	0	1	1	0	1
87		01.호흡곤란-Station1	1	1	1	1	0	0	1	1	1	0	1	1	1	1	2	2	2	1	3	02.경련-Station2	1	0	1	0	1	1	0	1	1	0	0	1	2	2	0	1	3	03.어지러움-Station3	1	1	0	1	0	1	1	1	1
88		01.호흡곤란-Station1	1	1	1	1	0	0	1	0	1	1	1	1	1	1	2	2	2	1	4	02.경련-Station2	1	0	1	1	1	1	1	1	1	0	2	2	2	2	1	1	3	03.어지러움-Station3	1	1	1	1	1	0	1	0	1
89		01.호흡곤란-Station1	1	1	1	1	1	0	1	1	1	0	1	1	1	2	2	2	2	1	4	02.경련-Station2	1	0	1	1	1	1	1	0	1	0	0	0	2	0	1	1	3	03.어지러움-Station3	1	1	0	1	0	1	1	0	1
90		01.호흡곤란-Station1	1	1	1	1	0	0	0	1	1	1	0	1	1	2	2	2	2	1	3	02.경련-Station2	1	0	0	1	1	0	1	1	1	0	2	0	1	0	1	1	2	03.어지러움-Station3	1	1	0	1	0	1	1	0	1
91		01.호흡곤란-Station1	1	1	1	1	1	0	0	1	1	1	1	1	1	1	2	2	0	1	3	02.경련-Station2	1	0	1	1	1	0	0	0	1	1	2	2	1	2	1	1	3	03.어지러움-Station3	1	1	1	1	1	1	1	1	1
92		01.호흡곤란-Station1	1	1	1	1	0	0	1	0	1	1	0	1	1	2	2	1	2	1	3	02.경련-Station2	1	0	1	1	1	0	1	0	1	0	0	0	2	2	1	0	3	03.어지러움-Station3	1	1	1	1	0	1	1	1	1
93		01.호흡곤란-Station1	1	1	1	1	1	0	0	1	1	0	1	1	0	2	2	2	2	1	3	02.경련-Station2	1	0	0	1	0	0	1	1	1	0	0	0	2	0	0	0	1	03.어지러움-Station3	1	1	1	1	0	1	0	0	1
94		01.호흡곤란-Station1	1	1	1	1	0	0	1	0	1	1	1	1	0	2	2	2	2	1	3	02.경련-Station2	1	0	1	1	0	0	1	1	1	1	2	2	2	0	1	1	3	03.어지러움-Station3	1	1	1	1	0	1	1	1	1
95		01.호흡곤란-Station1	1	1	1	1	0	0	0	0	1	0	0	1	1	2	1	2	2	1	3	02.경련-Station2	1	1	1	1	1	1	1	1	1	1	2	2	2	1	1	1	3	03.어지러움-Station3	1	1	1	0	0	0	0	1	1
96		01.호흡곤란-Station1	1	1	1	1	1	0	1	1	1	0	0	1	0	2	2	2	2	0	3	02.경련-Station2	1	0	1	1	1	1	1	1	1	0	2	0	2	0	1	1	3	03.어지러움-Station3	1	0	0	1	0	1	1	0	1
97		01.호흡곤란-Station1	1	1	1	0	0	0	1	1	1	1	1	1	1	2	2	2	2	1	3	02.경련-Station2	1	0	1	0	1	1	1	0	1	0	0	0	2	0	1	1	2	03.어지러움-Station3	1	1	0	1	1	1	1	0	1
98		01.호흡곤란-Station1	1	1	1	1	1	0	0	1	1	0	1	1	1	2	2	2	2	1	4	02.경련-Station2	1	0	1	1	1	1	1	1	1	1	2	2	2	2	1	1	3	03.어지러움-Station3	1	1	1	1	0	0	1	0	0
99		01.호흡곤란-Station1	1	1	1	1	1	0	1	1	1	1	1	1	1	2	2	2	0	1	3	02.경련-Station2	1	0	1	0	1	1	1	1	1	0	2	0	2	1	1	1	2	03.어지러움-Station3	1	1	0	1	0	1	0	1	1
100		01.호흡곤란-Station1	1	1	1	0	1	0	1	1	1	1	0	1	1	2	2	2	2	0	3	02.경련-Station2	1	0	1	1	1	0	1	1	1	0	0	1	2	0	1	1	3	03.어지러움-Station3	1	1	0	1	0	1	0	1	1
101		01.호흡곤란-Station1	1	1	0	1	0	0	1	1	1	0	1	1	1	2	1	1	1	1	3	02.경련-Station2	1	0	1	1	0	1	0	1	1	1	2	2	2	2	1	1	3	03.어지러움-Station3	1	1	1	1	0	0	0	0	1
102		01.호흡곤란-Station1	1	1	1	0	1	0	1	0	0	0	1	1	1	2	2	1	1	1	2	02.경련-Station2	1	1	1	1	1	1	0	1	1	1	2	2	2	1	1	1	3	03.어지러움-Station3	1	1	1	1	0	1	1	1	0
103		01.호흡곤란-Station1	1	1	1	1	1	0	0	0	1	1	0	1	1	1	2	0	1	1	2	02.경련-Station2	1	0	1	0	1	0	1	1	0	0	0	1	2	0	1	0	3	03.어지러움-Station3	1	1	1	1	0	1	0	1	1
104		01.호흡곤란-Station1	1	1	1	1	1	0	0	1	1	0	1	1	1	2	2	2	2	1	4	02.경련-Station2	1	0	1	1	1	0	0	1	1	0	2	0	2	0	1	1	3	03.어지러움-Station3	1	1	0	1	1	1	1	0	1
105		01.호흡곤란-Station1	1	1	1	1	0	0	1	1	1	0	0	1	1	2	2	1	1	0	2	02.경련-Station2	1	0	1	1	1	1	1	1	1	1	2	0	0	0	1	1	3	03.어지러움-Station3	1	1	1	1	0	1	0	0	1
106		01.호흡곤란-Station1	1	1	1	1	1	0	0	0	1	1	1	1	1	1	1	1	1	0	2	02.경련-Station2	1	0	1	0	1	1	1	1	0	0	2	0	2	2	1	1	3	03.어지러움-Station3	1	1	1	0	0	1	1	1	1
107		01.호흡곤란-Station1	1	1	1	0	0	1	1	1	1	1	1	1	1	2	2	2	0	1	3	02.경련-Station2	1	1	0	1	1	1	1	0	1	0	0	2	1	1	1	0	2	03.어지러움-Station3	1	0	0	1	0	1	0	0	1
[truncated: 116 more columns]
